# Supplementary material for: Comprehensive CircRNA expression profile and selection of key CircRNAs during priming phase of rat liver regeneration
Source: BMC Genomics. 2017 Jan 13;18:80. doi: 10.1186/s12864-016-3476-6 (PMC5237265; doi:10.1186/s12864-016-3476-6)
Supplement: Additional file 1: — The results of annotating circRNA host linear transcripts and analysing differentially expressed circRNAs at 2 h and 6 h after PH compared with CG. (XLSX 71 kb) [file 12864_2016_3476_MOESM1_ESM.xlsx]

## Sheet: 0h vs 2h
id	baseMean	baseMean_Sample_WGC033969R	baseMean_Sample_WGC033970R	foldChange	log2FoldChange	pval	padj	up_down	chr	start	end	strand	genomeic_length	length	annotation	best_transcript_id	transcript_position	ensembl_gene_id	gene_name	gene_id	GO_id	GO_term	pathway	pathway_description
rat_circ_1347	7606.62	9932.65	5280.6	0.53164	-0.91148	0.039982	0.87708	Down	1	154000000	154000000	+	11628	11628	intergenic	-	-	-	-	-	-	-	-	-
rat_circ_2248	7207.48	4490.1	9924.87	2.21039	1.1443	0.011209	0.415377	Up	6	137000000	137000000	+	17053	12500	intergenic-exon	ENSRNOT00000014073	Rnor_5.0:6:137283364:137292168:1	ENSRNOG00000010527	Serpina3n	24795	GO:0004867,GO:0005576,GO:0005615,GO:0006954,GO:0010951,GO:0030162,GO:0032496,GO:0034516,GO:0071320,GO:0071346,GO:0071347,GO:0071354,GO:0071385	serine-type endopeptidase inhibitor activity|extracellular region|extracellular space|inflammatory response|negative regulation of endopeptidase activity|regulation of proteolysis|response to lipopolysaccharide|response to vitamin B6|cellular response to cAMP|cellular response to interferon-gamma|cellular response to interleukin-1|cellular response to interleukin-6|cellular response to glucocorti…
rat_circ_816	3264.37	823.36	5705.38	6.92939	2.79273	7.07e-07	0.000211	Up	11	84489073	84539101	-	50028	34827	intergenic-exon	ENSRNOT00000058479	Rnor_5.0:11:84522971:84540955:-1	ENSRNOG00000030387	Kng1l1	24903	GO:0004869,GO:0010951	cysteine-type endopeptidase inhibitor activity|negative regulation of endopeptidase activity	path:rno04610	Complement and coagulation cascades
rat_circ_2122	2043.52	871.04	3215.99	3.69213	1.88445	0.001531	0.09669	Up	7	71231870	71277919	+	46049	40411	intergenic-exon-intron	ENSRNOT00000037218	Rnor_5.0:7:71230580:71245092:1	ENSRNOG00000029651	LOC100365958	100000000	GO:0008152,GO:0016491,GO:0055114	metabolic process|oxidoreductase activity|oxidation-reduction process
rat_circ_1087	514.946	936.164	93.7282	0.100119	-3.32021	1.71e-05	0.003563	Down	4	222000000	222000000	+	79902	48672	intergenic-exon	ENSRNOT00000044408	Rnor_5.0:4:221588945:221648095:1	ENSRNOG00000005599	Cpamd8	297568	GO:0004866,GO:0005576,GO:0005615,GO:0010951	endopeptidase inhibitor activity|extracellular region|extracellular space|negative regulation of endopeptidase activity
rat_circ_15	480.102	243.054	717.15	2.95058	1.561	0.032288	0.787256	Up	1	271000000	271000000	-	4426	802	exon-intron	ENSRNOT00000022309	Rnor_5.0:1:270691432:270714931:-1	ENSRNOG00000016356	Got1	24401	GO:0004069,GO:0004609,GO:0005634,GO:0005737,GO:0005764,GO:0005829,GO:0006103,GO:0006107,GO:0006114,GO:0006531,GO:0006532,GO:0006533,GO:0006536,GO:0009058,GO:0019550,GO:0019551,GO:0030170,GO:0031406,GO:0032869,GO:0043648,GO:0043679,GO:0047801,GO:0051384,GO:0055089,GO:0070062,GO:0080130	L-aspartate:2-oxoglutarate aminotransferase activity|phosphatidylserine decarboxylase activity|nucleus|cytoplasm|lysosome|cytosol|2-oxoglutarate metabolic process|oxaloacetate metabolic process|glycerol biosynthetic process|aspartate metabolic process|aspartate biosynthetic process|aspartate catabolic process|glutamate metabolic process|biosynthetic process|glutamate catabolic process to aspartat…	path:rno00250,path:rno00270,path:rno00330,path:rno00350,path:rno00360,path:rno00400,path:rno01200,path:rno01210,path:rno01230	Alanine, aspartate and glutamate metabolism|Cysteine and methionine metabolism|Arginine and proline metabolism|Tyrosine metabolism|Phenylalanine metabolism|Phenylalanine, tyrosine and tryptophan biosynthesis|Carbon metabolism|2-Oxocarboxylic acid metabolism|Biosynthesis of amino acids
rat_circ_1557	470.145	70.9392	869.351	12.2549	3.61528	5.52e-06	0.001279	Up	19	68029096	68031777	-	2681	2681	intron	ENSRNOT00000024917	Rnor_5.0:19:68026228:68038550:-1	ENSRNOG00000018445	Agt	24179	GO:0001543,GO:0001568,GO:0001658,GO:0001822,GO:0001991,GO:0001998,GO:0001999,GO:0002018,GO:0002019,GO:0002035,GO:0003014,GO:0003051,GO:0003331,GO:0004867,GO:0005179,GO:0005515,GO:0005615,GO:0005737,GO:0006883,GO:0007160,GO:0007166,GO:0007186,GO:0007202,GO:0007250,GO:0007565,GO:0007568,GO:0007588,GO:0008065,GO:0008217,GO:0008284,GO:0008285,GO:0009409,GO:0009651,GO:0010468,GO:0010535,GO:0010595,GO:…	ovarian follicle rupture|blood vessel development|branching involved in ureteric bud morphogenesis|kidney development|regulation of systemic arterial blood pressure by circulatory renin-angiotensin|angiotensin mediated vasoconstriction involved in regulation of systemic arterial blood pressure|renal response to blood flow involved in circulatory renin-angiotensin regulation of systemic arterial b…	path:rno05410,path:rno04270,path:rno04614	Hypertrophic cardiomyopathy (HCM)|Vascular smooth muscle contraction|Renin-angiotensin system
rat_circ_1967	434.594	29.0734	840.114	28.8963	4.85281	1.81e-08	9.45e-06	Up	11	84471858	84523269	-	51411	34755	intergenic-exon	ENSRNOT00000048158	Rnor_5.0:11:84457804:84489268:-1	ENSRNOG00000031231	Kng2	25087	GO:0004869,GO:0010951	cysteine-type endopeptidase inhibitor activity|negative regulation of endopeptidase activity	path:rno04610	Complement and coagulation cascades
rat_circ_760	434.499	787.308	81.6897	0.103758	-3.2687	3.23e-05	0.004811	Down	7	71241882	71277919	+	36037	34017	intergenic-exon	ENSRNOT00000037218	Rnor_5.0:7:71230580:71245092:1	ENSRNOG00000029651	LOC100365958	100000000	GO:0008152,GO:0016491,GO:0055114	metabolic process|oxidoreductase activity|oxidation-reduction process
rat_circ_985	432.16	191.885	672.435	3.50437	1.80916	0.015	0.481758	Up	6	137000000	137000000	+	16521	14589	intergenic-exon-intron	ENSRNOT00000013961	Rnor_5.0:6:137258170:137272264:1	ENSRNOG00000010478	LOC299282	299282	GO:0005615	extracellular space
rat_circ_400	391.594	190.722	592.465	3.10644	1.63526	0.028879	0.743007	Up	11	84460116	84502981	-	42865	17123	intergenic-exon-intron	ENSRNOT00000048158	Rnor_5.0:11:84457804:84489268:-1	ENSRNOG00000031231	Kng2	25087	GO:0004869,GO:0010951	cysteine-type endopeptidase inhibitor activity|negative regulation of endopeptidase activity	path:rno04610	Complement and coagulation cascades
rat_circ_182	338.451	621.009	55.893	0.090004	-3.47387	2.14e-05	0.004058	Down	4	222000000	222000000	+	79382	48811	intergenic-exon	ENSRNOT00000044408	Rnor_5.0:4:221588945:221648095:1	ENSRNOG00000005599	Cpamd8	297568	GO:0004866,GO:0005576,GO:0005615,GO:0010951	endopeptidase inhibitor activity|extracellular region|extracellular space|negative regulation of endopeptidase activity
rat_circ_163	328.604	139.553	517.655	3.70939	1.89118	0.013938	0.46851	Up	1	154000000	154000000	-	23497	793	exon-intron	ENSRNOT00000040325	Rnor_5.0:1:154342970:154407698:-1	ENSRNOG00000021405	LOC100361547	29298	GO:0004497,GO:0005506,GO:0016705,GO:0020037,GO:0055114	monooxygenase activity|iron ion binding|oxidoreductase activity|heme binding|oxidation-reduction process	path:rno05204,path:rno00140,path:rno00590,path:rno00591,path:rno00830,path:rno04726,path:rno04750	Chemical carcinogenesis|Steroid hormone biosynthesis|Arachidonic acid metabolism|Linoleic acid metabolism|Retinol metabolism|Serotonergic synapse|Inflammatory mediator regulation of TRP channels
rat_circ_357	245.603	380.281	110.926	0.291695	-1.77747	0.023484	0.67974	Down	4	222000000	222000000	+	81875	63554	intergenic-exon	ENSRNOT00000044408	Rnor_5.0:4:221588945:221648095:1	ENSRNOG00000005599	Cpamd8	297568	GO:0004866,GO:0005576,GO:0005615,GO:0010951	endopeptidase inhibitor activity|extracellular region|extracellular space|negative regulation of endopeptidase activity
rat_circ_1351	225.273	98.8497	351.696	3.55789	1.83102	0.021099	0.628157	Up	1	247000000	247000000	+	15672	1847	exon-intron	ENSRNOT00000067384	Rnor_5.0:1:246700907:246762954:1	ENSRNOG00000012782	Tmem2	309400	GO:0016021,GO:0070062	integral component of membrane|extracellular vesicular exosome
rat_circ_1072	224.151	407.028	41.2748	0.101405	-3.30179	8.81e-05	0.01148	Down	4	222000000	222000000	+	80076	49505	intergenic-exon	ENSRNOT00000044408	Rnor_5.0:4:221588945:221648095:1	ENSRNOG00000005599	Cpamd8	297568	GO:0004866,GO:0005576,GO:0005615,GO:0010951	endopeptidase inhibitor activity|extracellular region|extracellular space|negative regulation of endopeptidase activity
rat_circ_1383	212.91	73.265	352.556	4.81206	2.26665	0.005153	0.238619	Up	4	58123279	58176428	-	53149	53149	intergenic	-	-	-	-	-	-	-	-	-
rat_circ_1749	194.532	27.9105	361.154	12.9397	3.69374	2.56e-05	0.00444	Up	1	228000000	228000000	-	1905	1905	intergenic	-	-	-	-	-	-	-	-	-
rat_circ_45	189.046	286.082	92.0084	0.321615	-1.63659	0.039525	0.876286	Down	7	124000000	124000000	-	35155	28643	intergenic-exon	ENSRNOT00000011880	Rnor_5.0:7:123583985:123593008:-1	ENSRNOG00000032261	Cyp2d4	171522	GO:0004497,GO:0004509,GO:0005506,GO:0005575,GO:0005737,GO:0005789,GO:0007565,GO:0008391,GO:0010033,GO:0016705,GO:0017144,GO:0019369,GO:0020037,GO:0042416,GO:0042417,GO:0043231,GO:0055114,GO:0070330	monooxygenase activity|steroid 21-monooxygenase activity|iron ion binding|cellular_component|cytoplasm|endoplasmic reticulum membrane|female pregnancy|arachidonic acid monooxygenase activity|response to organic substance|oxidoreductase activity|drug metabolic process|arachidonic acid metabolic process|heme binding|dopamine biosynthetic process|dopamine metabolic process|intracellular membrane-bou…	path:rno00140,path:rno04726	Steroid hormone biosynthesis|Serotonergic synapse
rat_circ_962	175.587	44.1916	306.981	6.9466	2.79631	0.000882	0.065648	Up	5	74111529	74127243	-	15714	14682	intergenic-exon	ENSRNOT00000024564	Rnor_5.0:5:74023652:74112802:-1	ENSRNOG00000018126	Abca1	313210	GO:0002790,GO:0005102,GO:0005515,GO:0005524,GO:0005548,GO:0005794,GO:0005886,GO:0005887,GO:0006200,GO:0006497,GO:0006911,GO:0007040,GO:0007186,GO:0007584,GO:0008203,GO:0008509,GO:0009897,GO:0009986,GO:0010875,GO:0015914,GO:0016197,GO:0016887,GO:0017127,GO:0019905,GO:0030139,GO:0030301,GO:0030819,GO:0031267,GO:0032367,GO:0032489,GO:0033344,GO:0033700,GO:0034185,GO:0034186,GO:0034188,GO:0034364,GO:…	peptide secretion|receptor binding|protein binding|ATP binding|phospholipid transporter activity|Golgi apparatus|plasma membrane|integral component of plasma membrane|ATP catabolic process|protein lipidation|phagocytosis|lysosome organization|G-protein coupled receptor signaling pathway|response to nutrient|cholesterol metabolic process|anion transmembrane transporter activity|external side of pl…	path:rno02010,path:rno04975	ABC transporters|Fat digestion and absorption
rat_circ_2382	158.195	260.498	55.893	0.214562	-2.22053	0.006653	0.288872	Down	15	88331562	88377046	-	45484	45484	intergenic-exon	ENSRNOT00000012424	Rnor_5.0:15:88095615:88331655:-1	ENSRNOG00000009145	Klf12	306110	GO:0000122,GO:0000977,GO:0001227,GO:0003677,GO:0003700,GO:0005515,GO:0006355,GO:0045944,GO:0046872	negative regulation of transcription from RNA polymerase II promoter|RNA polymerase II regulatory region sequence-specific DNA binding|RNA polymerase II transcription regulatory region sequence-specific DNA binding transcription factor activity involved in negative regulation of transcription|DNA binding|sequence-specific DNA binding transcription factor activity|protein binding|regulation of tra…
rat_circ_830	131.15	43.0287	219.272	5.09596	2.34935	0.004923	0.233188	Up	4	188000000	189000000	+	51445	36291	exon-intron	ENSRNOT00000057045	Rnor_5.0:4:188409401:188604215:1	ENSRNOG00000023257	Adamts9	312566	GO:0004175,GO:0004222,GO:0005578,GO:0005615,GO:0006508,GO:0007229,GO:0008237,GO:0008270,GO:0031012,GO:0045636,GO:0048070	endopeptidase activity|metalloendopeptidase activity|proteinaceous extracellular matrix|extracellular space|proteolysis|integrin-mediated signaling pathway|metallopeptidase activity|zinc ion binding|extracellular matrix|positive regulation of melanocyte differentiation|regulation of developmental pigmentation
rat_circ_1417	119.165	30.2364	208.094	6.88223	2.78288	0.00117	0.077757	Up	14	19089017	19090111	-	1094	348	exon-intron	ENSRNOT00000003921	Rnor_5.0:14:19083063:19098563:-1	ENSRNOG00000002911	Alb	24186	GO:0001895,GO:0003677,GO:0005504,GO:0005515,GO:0005576,GO:0005604,GO:0005615,GO:0005634,GO:0005737,GO:0006810,GO:0007584,GO:0008144,GO:0008270,GO:0009267,GO:0010033,GO:0015643,GO:0019825,GO:0019836,GO:0019899,GO:0030170,GO:0042311,GO:0043066,GO:0043234,GO:0046010,GO:0046689,GO:0051087,GO:0051659,GO:0070062,GO:0070541,GO:0072562	retina homeostasis|DNA binding|fatty acid binding|protein binding|extracellular region|basement membrane|extracellular space|nucleus|cytoplasm|transport|response to nutrient|drug binding|zinc ion binding|cellular response to starvation|response to organic substance|toxic substance binding|oxygen binding|hemolysis by symbiont of host erythrocytes|enzyme binding|pyridoxal phosphate binding|vasodila…
rat_circ_2004	118.96	41.8657	196.055	4.68295	2.22742	0.007574	0.315702	Up	1	191000000	191000000	+	6154	240	exon-intron	ENSRNOT00000030540	Rnor_5.0:1:191272625:191380855:1	ENSRNOG00000024712	Insc	293166	GO:0000132,GO:0005488,GO:0005515,GO:0045177,GO:0060487	establishment of mitotic spindle orientation|binding|protein binding|apical part of cell|lung epithelial cell differentiation
rat_circ_435	110.536	188.396	32.6759	0.173443	-2.52747	0.002614	0.139675	Down	15	88307684	88336737	-	29053	29053	intergenic-exon-intron	ENSRNOT00000012424	Rnor_5.0:15:88095615:88331655:-1	ENSRNOG00000009145	Klf12	306110	GO:0000122,GO:0000977,GO:0001227,GO:0003677,GO:0003700,GO:0005515,GO:0006355,GO:0045944,GO:0046872	negative regulation of transcription from RNA polymerase II promoter|RNA polymerase II regulatory region sequence-specific DNA binding|RNA polymerase II transcription regulatory region sequence-specific DNA binding transcription factor activity involved in negative regulation of transcription|DNA binding|sequence-specific DNA binding transcription factor activity|protein binding|regulation of tra…
rat_circ_1644	108.441	33.7252	183.157	5.43087	2.44118	0.00388	0.192507	Up	9	46654416	46655607	+	1191	1191	intergenic	-	-	-	-	-	-	-	-	-
rat_circ_452	84.5156	34.8881	134.143	3.84495	1.94297	0.019552	0.59054	Up	4	14160707	14208848	+	48141	48141	exon-intron	ENSRNOT00000075878	Rnor_5.0:4:14014705:14216208:1	ENSRNOG00000040108	Cd36	100000000	GO:0007155,GO:0016020,GO:0016021	cell adhesion|membrane|integral component of membrane
rat_circ_330	82.1178	141.878	22.3572	0.15758	-2.66584	0.001734	0.103416	Down	5	94876818	94885653	+	8835	8835	exon	ENSRNOT00000009083	Rnor_5.0:5:94876819:95110733:1	ENSRNOG00000006644	Kdm4c	101000000	GO:0005515,GO:0008270,GO:0019899,GO:0050681	protein binding|zinc ion binding|enzyme binding|androgen receptor binding
rat_circ_2224	79.7862	34.8881	124.684	3.57383	1.83747	0.026773	0.741748	Up	19	11277619	11278054	+	435	435	exon-intron	ENSRNOT00000038212	Rnor_5.0:19:11277133:11278149:-1	ENSRNOG00000025764	Mt1	100000000	GO:0005634,GO:0005737,GO:0008270,GO:0010043,GO:0045926,GO:0046872,GO:0048471,GO:0071294	nucleus|cytoplasm|zinc ion binding|response to zinc ion|negative regulation of growth|metal ion binding|perinuclear region of cytoplasm|cellular response to zinc ion
rat_circ_103	75.9167	34.8881	116.945	3.35201	1.74503	0.034957	0.812548	Up	5	94875876	94885653	+	9777	9777	intergenic-exon	ENSRNOT00000009083	Rnor_5.0:5:94876819:95110733:1	ENSRNOG00000006644	Kdm4c	101000000	GO:0005515,GO:0008270,GO:0019899,GO:0050681	protein binding|zinc ion binding|enzyme binding|androgen receptor binding
rat_circ_2111	73.5207	0	147.042	Inf	Inf	4.6e-09	4.84e-06	Up	7	71231870	71238264	+	6394	6394	exon-intron	ENSRNOT00000037218	Rnor_5.0:7:71230580:71245092:1	ENSRNOG00000029651	LOC100365958	100000000	GO:0008152,GO:0016491,GO:0055114	metabolic process|oxidoreductase activity|oxidation-reduction process
rat_circ_824	72.604	32.5622	112.646	3.4594	1.79052	0.030902	0.769554	Up	3	134000000	134000000	-	18474	524	exon-intron	ENSRNOT00000006330	Rnor_5.0:3:133933147:133988954:-1	ENSRNOG00000004601	Hao1	311446	GO:0001561,GO:0003973,GO:0005102,GO:0005777,GO:0006979,GO:0008891,GO:0010181,GO:0016491,GO:0055114	fatty acid alpha-oxidation|(S)-2-hydroxy-acid oxidase activity|receptor binding|peroxisome|response to oxidative stress|glycolate oxidase activity|FMN binding|oxidoreductase activity|oxidation-reduction process	path:rno04146,path:rno00630	Peroxisome|Glyoxylate and dicarboxylate metabolism
rat_circ_2265	68.1814	15.1182	121.245	8.0198	3.00357	0.000712	0.054943	Up	1	266000000	266000000	-	31103	29848	intergenic-exon	ENSRNOT00000015801	Rnor_5.0:1:266157078:266215685:-1	ENSRNOG00000047945	Cyp2c12	25011	GO:0004497,GO:0005506,GO:0016705,GO:0020037,GO:0055114	monooxygenase activity|iron ion binding|oxidoreductase activity|heme binding|oxidation-reduction process	path:rno05204,path:rno00140,path:rno00590,path:rno00591,path:rno00830,path:rno04726,path:rno04750	Chemical carcinogenesis|Steroid hormone biosynthesis|Arachidonic acid metabolism|Linoleic acid metabolism|Retinol metabolism|Serotonergic synapse|Inflammatory mediator regulation of TRP channels
rat_circ_268	67.2931	31.3993	103.187	3.28628	1.71646	0.038241	0.866062	Up	4	14159130	14207576	+	48446	47057	exon-intron	ENSRNOT00000075878	Rnor_5.0:4:14014705:14216208:1	ENSRNOG00000040108	Cd36	100000000	GO:0007155,GO:0016020,GO:0016021	cell adhesion|membrane|integral component of membrane
rat_circ_267	60.9709	29.0734	92.8683	3.19427	1.67548	0.043083	0.906924	Up	13	87623639	87627789	-	4150	425	exon-intron	ENSRNOT00000003932	Rnor_5.0:13:87621445:87642290:-1	ENSRNOG00000002934	Atp1b1	25650	GO:0001666,GO:0001671,GO:0005391,GO:0005515,GO:0005886,GO:0005890,GO:0005901,GO:0006813,GO:0006814,GO:0006874,GO:0006883,GO:0007155,GO:0010107,GO:0010468,GO:0010882,GO:0014704,GO:0016323,GO:0016324,GO:0023026,GO:0030001,GO:0030007,GO:0031982,GO:0032781,GO:0035725,GO:0036376,GO:0042383,GO:0050821,GO:0051117,GO:0055119,GO:0060048,GO:0070062,GO:0072659,GO:0086009,GO:1901018,GO:1903169,GO:1903278,GO:…	response to hypoxia|ATPase activator activity|sodium:potassium-exchanging ATPase activity|protein binding|plasma membrane|sodium:potassium-exchanging ATPase complex|caveola|potassium ion transport|sodium ion transport|cellular calcium ion homeostasis|cellular sodium ion homeostasis|cell adhesion|potassium ion import|regulation of gene expression|regulation of cardiac muscle contraction by calcium…	path:rno04022,path:rno04024,path:rno04260,path:rno04261,path:rno04970,path:rno04971,path:rno04972,path:rno04973,path:rno04974,path:rno04976,path:rno04978,path:rno04911,path:rno04918,path:rno04919,path:rno04960,path:rno04961,path:rno04964	cGMP - PKG signaling pathway|cAMP signaling pathway|Cardiac muscle contraction|Adrenergic signaling in cardiomyocytes|Salivary secretion|Gastric acid secretion|Pancreatic secretion|Carbohydrate digestion and absorption|Protein digestion and absorption|Bile secretion|Mineral absorption|Insulin secretion|Thyroid hormone synthesis|Thyroid hormone signaling pathway|Aldosterone-regulated sodium reabso…
rat_circ_503	59.9443	106.99	12.8984	0.120557	-3.05222	0.000486	0.038981	Down	9	64816130	64837453	+	21323	21323	intergenic	-	-	-	-	-	-	-	-	-
rat_circ_1692	57.3836	8.14056	106.627	13.0982	3.71129	8.34e-05	0.01148	Up	1	228000000	228000000	-	664	664	intergenic	-	-	-	-	-	-	-	-	-
rat_circ_137	57.1108	111.642	2.57967	0.023107	-5.43555	3.45e-07	0.00012	Down	5	40693868	40700209	+	6341	620	exon-intron	ENSRNOT00000013384	Rnor_5.0:5:40679635:40710202:1	ENSRNOG00000009974	Coq3	29309	GO:0004395,GO:0005737,GO:0005739,GO:0005759,GO:0006071,GO:0006479,GO:0006744,GO:0008152,GO:0008168,GO:0008171,GO:0008276,GO:0008425,GO:0008610,GO:0008689,GO:0008757,GO:0009312,GO:0009877,GO:0032259	hexaprenyldihydroxybenzoate methyltransferase activity|cytoplasm|mitochondrion|mitochondrial matrix|glycerol metabolic process|protein methylation|ubiquinone biosynthetic process|metabolic process|methyltransferase activity|O-methyltransferase activity|protein methyltransferase activity|2-polyprenyl-6-methoxy-1|lipid biosynthetic process|3-demethylubiquinone-9 3-O-methyltransferase activity|S-ade…	path:rno00130	Ubiquinone and other terpenoid-quinone biosynthesis
rat_circ_1396	56.8362	93.035	20.6374	0.221824	-2.17251	0.009182	0.367983	Down	8	111000000	111000000	-	719	719	intron	ENSRNOT00000012725	Rnor_5.0:8:111064527:111112746:-1	ENSRNOG00000030625	Tf	24825	GO:0001895,GO:0003924,GO:0005515,GO:0005525,GO:0005576,GO:0005615,GO:0005769,GO:0005770,GO:0005789,GO:0005881,GO:0005905,GO:0006826,GO:0006879,GO:0007264,GO:0008199,GO:0009925,GO:0009986,GO:0016021,GO:0016023,GO:0016324,GO:0030139,GO:0031625,GO:0031982,GO:0045178,GO:0048471,GO:0055037,GO:0070062,GO:0072562	retina homeostasis|GTPase activity|protein binding|GTP binding|extracellular region|extracellular space|early endosome|late endosome|endoplasmic reticulum membrane|cytoplasmic microtubule|coated pit|iron ion transport|cellular iron ion homeostasis|small GTPase mediated signal transduction|ferric iron binding|basal plasma membrane|cell surface|integral component of membrane|cytoplasmic membrane-bo…	path:rno04066,path:rno04978	HIF-1 signaling pathway|Mineral absorption
rat_circ_1308	55.7755	84.8944	26.6566	0.313998	-1.67117	0.041005	0.885138	Down	1	210000000	210000000	+	3393	1023	intergenic-exon	ENSRNOT00000027919	Rnor_5.0:1:210213115:210242660:1	ENSRNOG00000034038	AABR06008998.1		GO:0005576	extracellular region
rat_circ_1338	55.0539	23.2587	86.8491	3.73404	1.90074	0.023148	0.679442	Up	4	137000000	137000000	+	674	674	exon-intron	ENSRNOT00000023537	Rnor_5.0:4:136544930:136553784:1	ENSRNOG00000017354	Zyx	114636	GO:0001725,GO:0005515,GO:0005634,GO:0005737,GO:0005913,GO:0005925,GO:0007160,GO:0007179,GO:0007229,GO:0008270,GO:0043149,GO:0044822,GO:0050727	stress fiber|protein binding|nucleus|cytoplasm|cell-cell adherens junction|focal adhesion|cell-matrix adhesion|transforming growth factor beta receptor signaling pathway|integrin-mediated signaling pathway|zinc ion binding|stress fiber assembly|poly(A) RNA binding|regulation of inflammatory response	path:rno04510	Focal adhesion
rat_circ_2244	51.0707	88.3832	13.7583	0.155666	-2.68347	0.001737	0.103416	Down	7	124000000	124000000	-	8875	6822	intergenic-exon	ENSRNOT00000046024	Rnor_5.0:7:123601169:123605722:-1	ENSRNOG00000029128	Cyp2d5	286963	GO:0005506,GO:0016705,GO:0016712,GO:0020037,GO:0055114	iron ion binding|oxidoreductase activity|oxidoreductase activity|heme binding|oxidation-reduction process	path:rno00140,path:rno04726	Steroid hormone biosynthesis|Serotonergic synapse
rat_circ_1522	49.4248	98.8497	0	0	#NAME?	4.64e-09	4.84e-06	Down	15	113000000	113000000	+	13862	290	exon-intron	ENSRNOT00000019144	Rnor_5.0:15:112346187:112687786:1	ENSRNOG00000014146	Pcca	687008	GO:0003824,GO:0004075,GO:0005524,GO:0008152,GO:0008716,GO:0016874,GO:0046872	catalytic activity|biotin carboxylase activity|ATP binding|metabolic process|D-alanine-D-alanine ligase activity|ligase activity|metal ion binding	path:rno00280,path:rno00630,path:rno00640	Valine, leucine and isoleucine degradation|Glyoxylate and dicarboxylate metabolism|Propanoate metabolism
rat_circ_93	45.3546	90.7091	0	0	#NAME?	7.03e-09	4.88e-06	Down	7	124000000	124000000	-	8979	7492	intergenic-exon	ENSRNOT00000050002	Rnor_5.0:7:123610227:123614683:-1	ENSRNOG00000030182	Cyp2d1	266684	GO:0004497,GO:0005506,GO:0005737,GO:0005789,GO:0010033,GO:0014070,GO:0016705,GO:0020037,GO:0042493,GO:0055114,GO:0070330	monooxygenase activity|iron ion binding|cytoplasm|endoplasmic reticulum membrane|response to organic substance|response to organic cyclic compound|oxidoreductase activity|heme binding|response to drug|oxidation-reduction process|aromatase activity	path:rno00140,path:rno04726	Steroid hormone biosynthesis|Serotonergic synapse
rat_circ_1737	42.4093	18.607	66.2117	3.55843	1.83124	0.028597	0.743007	Up	20	6757546	6854346	+	96800	95146	intergenic-exon-intron	ENSRNOT00000061114	Rnor_5.0:20:6718907:6779286:-1	ENSRNOG00000031090	RT1-CE7	368153	GO:0001916,GO:0002474,GO:0005515,GO:0006955,GO:0016021,GO:0019882,GO:0042605,GO:0042612	positive regulation of T cell mediated cytotoxicity|antigen processing and presentation of peptide antigen via MHC class I|protein binding|immune response|integral component of membrane|antigen processing and presentation|peptide antigen binding|MHC class I protein complex	path:rno04144,path:rno04145,path:rno04514,path:rno05203,path:rno05416,path:rno04940,path:rno05320,path:rno05330,path:rno05332,path:rno05166,path:rno05168,path:rno05169,path:rno04612,path:rno04650	Endocytosis|Phagosome|Cell adhesion molecules (CAMs)|Viral carcinogenesis|Viral myocarditis|Type I diabetes mellitus|Autoimmune thyroid disease|Allograft rejection|Graft-versus-host disease|HTLV-I infection|Herpes simplex infection|Epstein-Barr virus infection|Antigen processing and presentation|Natural killer cell mediated cytotoxicity
rat_circ_1984	41.5248	15.1182	67.9314	4.49336	2.16779	0.010917	0.413653	Up	19	52499784	52539491	+	39707	31212	intergenic-exon	ENSRNOT00000022721	Rnor_5.0:19:52498945:52509800:-1	ENSRNOG00000016348	Tat	24813	GO:0004838,GO:0005739,GO:0006094,GO:0006103,GO:0006520,GO:0006536,GO:0006559,GO:0006572,GO:0006979,GO:0008152,GO:0008483,GO:0009058,GO:0009072,GO:0009074,GO:0014070,GO:0016597,GO:0016829,GO:0030170,GO:0046689,GO:0051384,GO:0080130	L-tyrosine:2-oxoglutarate aminotransferase activity|mitochondrion|gluconeogenesis|2-oxoglutarate metabolic process|cellular amino acid metabolic process|glutamate metabolic process|L-phenylalanine catabolic process|tyrosine catabolic process|response to oxidative stress|metabolic process|transaminase activity|biosynthetic process|aromatic amino acid family metabolic process|aromatic amino acid fa…	path:rno00270,path:rno00350,path:rno00360,path:rno00400,path:rno00130,path:rno01230	Cysteine and methionine metabolism|Tyrosine metabolism|Phenylalanine metabolism|Phenylalanine, tyrosine and tryptophan biosynthesis|Ubiquinone and other terpenoid-quinone biosynthesis|Biosynthesis of amino acids
rat_circ_3	40.235	15.1182	65.3518	4.32273	2.11194	0.012908	0.445456	Up	2	177000000	177000000	-	878	458	exon-intron	ENSRNOT00000016016	Rnor_5.0:2:177110681:177122888:-1	ENSRNOG00000011586	Ccnl1	101000000	GO:0000079,GO:0005515,GO:0005634,GO:0006351,GO:0006355,GO:0006396,GO:0016607,GO:0019901	regulation of cyclin-dependent protein serine/threonine kinase activity|protein binding|nucleus|transcription|regulation of transcription|RNA processing|nuclear speck|protein kinase binding
rat_circ_2362	37.303	5.81469	68.7913	11.8306	3.56445	0.000182	0.018102	Up	1	228000000	228000000	-	317	317	intergenic	-	-	-	-	-	-	-	-	-
rat_circ_432	36.9223	12.7923	61.0523	4.77258	2.25477	0.008617	0.352117	Up	20	8025636	8025879	-	243	243	intron	ENSRNOT00000000617	Rnor_5.0:20:7968539:8028708:1	ENSRNOG00000000513	Mapk14	81649	GO:0000077,GO:0000902,GO:0000922,GO:0001502,GO:0001525,GO:0002062,GO:0004672,GO:0004674,GO:0004707,GO:0004713,GO:0005515,GO:0005524,GO:0005623,GO:0005634,GO:0005654,GO:0005737,GO:0005739,GO:0005829,GO:0006006,GO:0006355,GO:0006357,GO:0006468,GO:0006974,GO:0007178,GO:0007519,GO:0009103,GO:0010831,GO:0014835,GO:0016020,GO:0016301,GO:0016772,GO:0016773,GO:0018105,GO:0019395,GO:0030316,GO:0031663,GO:…	DNA damage checkpoint|cell morphogenesis|spindle pole|cartilage condensation|angiogenesis|chondrocyte differentiation|protein kinase activity|protein serine/threonine kinase activity|MAP kinase activity|protein tyrosine kinase activity|protein binding|ATP binding|cell|nucleus|nucleoplasm|cytoplasm|mitochondrion|cytosol|glucose metabolic process|regulation of transcription|regulation of transcript…	path:rno04550,path:rno04010,path:rno04015,path:rno04068,path:rno04071,path:rno04370,path:rno04668,path:rno05205,path:rno05132,path:rno05133,path:rno05140,path:rno05142,path:rno05145,path:rno05152,path:rno05160,path:rno05164,path:rno05169,path:rno05014,path:rno04261,path:rno04380,path:rno04912,path:rno04914,path:rno04917,path:rno04611,path:rno04620,path:rno04621,path:rno04622,path:rno04660,path:rn…	Signaling pathways regulating pluripotency of stem cells|MAPK signaling pathway|Rap1 signaling pathway|FoxO signaling pathway|Sphingolipid signaling pathway|VEGF signaling pathway|TNF signaling pathway|Proteoglycans in cancer|Salmonella infection|Pertussis|Leishmaniasis|Chagas disease (American trypanosomiasis)|Toxoplasmosis|Tuberculosis|Hepatitis C|Influenza A|Epstein-Barr virus infection|Amyotr…
rat_circ_2141	36.5454	0	73.0908	Inf	Inf	1.57e-07	6.56e-05	Up	15	58215723	58252327	-	36604	214	exon-intron	ENSRNOT00000066888	Rnor_5.0:15:58102193:58290602:-1	ENSRNOG00000014478	Fndc3a	306022	GO:0001669,GO:0005515,GO:0005794,GO:0005829,GO:0007286,GO:0009566,GO:0012506,GO:0016020,GO:0016337,GO:0031410,GO:0044822,GO:0060009	acrosomal vesicle|protein binding|Golgi apparatus|cytosol|spermatid development|fertilization|vesicle membrane|membrane|single organismal cell-cell adhesion|cytoplasmic vesicle|poly(A) RNA binding|Sertoli cell development
rat_circ_1933	35.2196	55.821	14.6182	0.261876	-1.93305	0.01903	0.583203	Down	12	12819337	12819740	-	403	403	intergenic	-	-	-	-	-	-	-	-	-
rat_circ_1788	35.0264	8.14056	61.9122	7.6054	2.92702	0.001194	0.077757	Up	8	104000000	104000000	-	847	847	exon-intron	ENSRNOT00000017363	Rnor_5.0:8:104287499:104359356:-1	ENSRNOG00000012862	Spsb4	300950	GO:0005515,GO:0035556	protein binding|intracellular signal transduction
rat_circ_907	34.9165	53.4951	16.3379	0.30541	-1.71118	0.036276	0.830768	Down	19	26259795	26304956	+	45161	15641	intergenic-exon	ENSRNOT00000020775	Rnor_5.0:19:26248609:26290279:1	ENSRNOG00000015438	LOC501233	103000000	GO:0008152,GO:0016787,GO:0052689	metabolic process|hydrolase activity|carboxylic ester hydrolase activity
rat_circ_1155	34.2157	15.1182	53.3133	3.52643	1.81821	0.030241	0.768554	Up	1	247000000	247000000	+	5580	502	exon-intron	ENSRNOT00000067384	Rnor_5.0:1:246700907:246762954:1	ENSRNOG00000012782	Tmem2	309400	GO:0016021,GO:0070062	integral component of membrane|extracellular vesicular exosome
rat_circ_1186	33.4827	12.7923	54.1732	4.23482	2.0823	0.014482	0.479061	Up	4	218000000	218000000	+	194	194	exon-intron	ENSRNOT00000010810	Rnor_5.0:4:217499573:217528646:1	ENSRNOG00000007944	Edem1	297504	GO:0004571,GO:0005509,GO:0005515,GO:0016020,GO:0030176,GO:0030433,GO:0051787	mannosyl-oligosaccharide 1|calcium ion binding|protein binding|membrane|integral component of endoplasmic reticulum membrane|ER-associated ubiquitin-dependent protein catabolic process|misfolded protein binding	path:rno04141	Protein processing in endoplasmic reticulum
rat_circ_38	31.9921	4.65175	59.3325	12.7549	3.67298	0.000159	0.01664	Up	2	230000000	230000000	-	29592	26570	intergenic-exon	ENSRNOT00000025994	Rnor_5.0:2:230302891:230308113:-1	ENSRNOG00000019221	Gstm4	499689	GO:0004364,GO:0005515,GO:0005737,GO:0006749,GO:0008152,GO:0018916,GO:0019899,GO:0042178,GO:0042803,GO:0043295	glutathione transferase activity|protein binding|cytoplasm|glutathione metabolic process|metabolic process|nitrobenzene metabolic process|enzyme binding|xenobiotic catabolic process|protein homodimerization activity|glutathione binding	path:rno05204,path:rno00480,path:rno00980,path:rno00982	Chemical carcinogenesis|Glutathione metabolism|Metabolism of xenobiotics by cytochrome P450|Drug metabolism - cytochrome P450
rat_circ_1452	31.4353	6.97762	55.893	8.01032	3.00186	0.001026	0.071243	Up	4	227000000	227000000	+	217	217	intron	ENSRNOT00000009467	Rnor_5.0:4:227010998:227056787:-1	ENSRNOG00000006709	Pzp	252922	GO:0004866,GO:0004867,GO:0005576,GO:0005615,GO:0007566,GO:0010951,GO:0032403	endopeptidase inhibitor activity|serine-type endopeptidase inhibitor activity|extracellular region|extracellular space|embryo implantation|negative regulation of endopeptidase activity|protein complex binding
rat_circ_1214	30.1947	13.9552	46.4342	3.32736	1.73438	0.038649	0.866062	Up	13	76301665	76302086	+	421	421	intron	ENSRNOT00000075480	Rnor_5.0:13:76294459:76303626:1	ENSRNOG00000049560	Glul	24957	GO:0000287,GO:0004351,GO:0004356,GO:0005515,GO:0005524,GO:0005634,GO:0005737,GO:0005739,GO:0005791,GO:0006536,GO:0006542,GO:0006807,GO:0008283,GO:0009267,GO:0009749,GO:0016595,GO:0019676,GO:0030145,GO:0032024,GO:0042133,GO:0042802,GO:0042995,GO:0043005,GO:0043204,GO:0043231,GO:0043234,GO:0043679,GO:0044297,GO:0045503,GO:0050679,GO:0051260,GO:0051968,GO:0070062,GO:0097386	magnesium ion binding|glutamate decarboxylase activity|glutamate-ammonia ligase activity|protein binding|ATP binding|nucleus|cytoplasm|mitochondrion|rough endoplasmic reticulum|glutamate metabolic process|glutamine biosynthetic process|nitrogen compound metabolic process|cell proliferation|cellular response to starvation|response to glucose|glutamate binding|ammonia assimilation cycle|manganese i…	path:rno00250,path:rno00330,path:rno00630,path:rno00910,path:rno01230,path:rno04724,path:rno04727	Alanine, aspartate and glutamate metabolism|Arginine and proline metabolism|Glyoxylate and dicarboxylate metabolism|Nitrogen metabolism|Biosynthesis of amino acids|Glutamatergic synapse|GABAergic synapse
rat_circ_573	29.7647	13.9552	45.5743	3.26574	1.70741	0.041624	0.885138	Up	7	26686192	26688349	+	2157	228	exon-intron	ENSRNOT00000011572	Rnor_5.0:7:26651682:26734269:1	ENSRNOG00000008713	Slc41a2	362861	GO:0006812,GO:0008324	cation transport|cation transmembrane transporter activity
rat_circ_1366	26.9843	5.81469	48.1539	8.28143	3.04988	0.001011	0.071243	Up	9	19470070	19472618	-	2548	1147	exon-intron	ENSRNOT00000015918	Rnor_5.0:9:19419628:19494259:-1	ENSRNOG00000011517	Tnfrsf21	316256	GO:0001783,GO:0002250,GO:0005515,GO:0005887,GO:0006915,GO:0006959,GO:0007165,GO:0016021,GO:0030424,GO:0030889,GO:0031226,GO:0031642,GO:0042130,GO:0042552,GO:0048713,GO:0050852,GO:0051402,GO:0071356,GO:0097252,GO:2000663,GO:2000666,GO:2001180	B cell apoptotic process|adaptive immune response|protein binding|integral component of plasma membrane|apoptotic process|humoral immune response|signal transduction|integral component of membrane|axon|negative regulation of B cell proliferation|intrinsic component of plasma membrane|negative regulation of myelination|negative regulation of T cell proliferation|myelination|regulation of oligodend…	path:rno04060	Cytokine-cytokine receptor interaction
rat_circ_1041	26.882	11.6294	42.1347	3.62313	1.85723	0.028506	0.743007	Up	6	118000000	118000000	+	2970	1965	exon-intron	ENSRNOT00000014158	Rnor_5.0:6:117858477:117899444:1	ENSRNOG00000010653	Elmsan1	314306	GO:0003677,GO:0003682,GO:0005654,GO:0046872	DNA binding|chromatin binding|nucleoplasm|metal ion binding
rat_circ_2099	26.579	9.3035	43.8545	4.71376	2.23688	0.010023	0.386802	Up	3	171000000	171000000	+	2488	1576	exon-intron	ENSRNOT00000014309	Rnor_5.0:3:170816920:170866072:1	ENSRNOG00000010574	Ptpn1	24697	GO:0004725,GO:0005158,GO:0005515,GO:0005769,GO:0005783,GO:0005789,GO:0005829,GO:0005886,GO:0006470,GO:0008270,GO:0008286,GO:0009966,GO:0016311,GO:0016791,GO:0019899,GO:0019901,GO:0030100,GO:0030948,GO:0030968,GO:0030971,GO:0031225,GO:0031410,GO:0031532,GO:0035335,GO:0035791,GO:0044822,GO:0046626,GO:0046875,GO:0070373,GO:0097443,GO:1902202,GO:1990264	protein tyrosine phosphatase activity|insulin receptor binding|protein binding|early endosome|endoplasmic reticulum|endoplasmic reticulum membrane|cytosol|plasma membrane|protein dephosphorylation|zinc ion binding|insulin receptor signaling pathway|regulation of signal transduction|dephosphorylation|phosphatase activity|enzyme binding|protein kinase binding|regulation of endocytosis|negative regu…	path:rno04520,path:rno04910	Adherens junction|Insulin signaling pathway
rat_circ_1828	26.4521	11.6294	41.2748	3.54919	1.82749	0.031018	0.769554	Up	5	26581677	26583491	+	1814	1814	exon-intron	ENSRNOT00000008901	Rnor_5.0:5:26581851:26700143:1	ENSRNOG00000006689	Chd7	312974	GO:0001501,GO:0001568,GO:0001701,GO:0003007,GO:0003677,GO:0003682,GO:0004386,GO:0005515,GO:0005524,GO:0005634,GO:0005654,GO:0007417,GO:0007512,GO:0007605,GO:0007626,GO:0007628,GO:0008015,GO:0008152,GO:0016787,GO:0016817,GO:0021545,GO:0021553,GO:0021772,GO:0030217,GO:0030540,GO:0035116,GO:0040018,GO:0042048,GO:0042471,GO:0042472,GO:0043010,GO:0043584,GO:0048752,GO:0048806,GO:0048844,GO:0050767,GO:…	skeletal system development|blood vessel development|in utero embryonic development|heart morphogenesis|DNA binding|chromatin binding|helicase activity|protein binding|ATP binding|nucleus|nucleoplasm|central nervous system development|adult heart development|sensory perception of sound|locomotory behavior|adult walking behavior|blood circulation|metabolic process|hydrolase activity|hydrolase acti…
rat_circ_2344	24.5315	3.48881	45.5743	13.063	3.70741	0.000211	0.019982	Up	7	71233151	71249527	+	16376	10738	intergenic-exon-intron	ENSRNOT00000037218	Rnor_5.0:7:71230580:71245092:1	ENSRNOG00000029651	LOC100365958	100000000	GO:0008152,GO:0016491,GO:0055114	metabolic process|oxidoreductase activity|oxidation-reduction process
rat_circ_1586	20.9897	9.3035	32.6759	3.51221	1.81238	0.035091	0.812548	Up	17	73874862	73876343	-	1481	1481	intron	ENSRNOT00000038817	Rnor_5.0:17:73846179:73882795:1	ENSRNOG00000001066	Itih2		GO:0004867,GO:0010951,GO:0030212,GO:0070062,GO:0072562	serine-type endopeptidase inhibitor activity|negative regulation of endopeptidase activity|hyaluronan metabolic process|extracellular vesicular exosome|blood microparticle
rat_circ_1652	19.929	1.16294	38.6951	33.2736	5.05631	2.96e-05	0.004741	Up	6	60608268	60630972	+	22704	15109	intergenic-exon	ENSRNOT00000070985	Rnor_5.0:6:60606789:60616769:1	ENSRNOG00000023316	Grhl1	313993
rat_circ_1813	18.9669	6.97762	30.9561	4.43648	2.14942	0.015448	0.487797	Up	6	6609479	6611468	+	1989	1989	intron	ENSRNOT00000042307	Rnor_5.0:6:6573579:6629032:1	ENSRNOG00000030294	Eml4	313861	GO:0005515,GO:0007026,GO:0015630,GO:0016020,GO:0072686	protein binding|negative regulation of microtubule depolymerization|microtubule cytoskeleton|membrane|mitotic spindle	path:rno05223	Non-small cell lung cancer
rat_circ_17	18.9176	0	37.8352	Inf	Inf	3.72e-06	0.00097	Up	4	164000000	164000000	-	1644	236	exon-intron	ENSRNOT00000038912	Rnor_5.0:4:164031739:164084227:-1	ENSRNOG00000028422	Rmnd5a	312439	GO:0005515	protein binding
rat_circ_1889	18.5369	6.97762	30.0962	4.31325	2.10877	0.017467	0.543309	Up	9	8733122	8733401	+	279	279	exon-intron	ENSRNOT00000075494	Rnor_5.0:9:8728465:8754405:1	ENSRNOG00000046834	C3	24232	GO:0004866,GO:0005515,GO:0005576,GO:0005615,GO:0006954,GO:0006956,GO:0010951	endopeptidase inhibitor activity|protein binding|extracellular region|extracellular space|inflammatory response|complement activation|negative regulation of endopeptidase activity	path:rno04145,path:rno05203,path:rno05322,path:rno05133,path:rno05134,path:rno05140,path:rno05142,path:rno05150,path:rno05152,path:rno05168,path:rno04610	Phagosome|Viral carcinogenesis|Systemic lupus erythematosus|Pertussis|Legionellosis|Leishmaniasis|Chagas disease (American trypanosomiasis)|Staphylococcus aureus infection|Tuberculosis|Herpes simplex infection|Complement and coagulation cascades
rat_circ_394	16.6864	29.0734	4.29946	0.147883	-2.75747	0.002308	0.130017	Down	10	67397820	67398171	-	351	202	exon-intron	ENSRNOT00000000254	Rnor_5.0:10:67394162:67406916:-1	ENSRNOG00000000237	RGD1310429	303764
rat_circ_1778	15.6542	4.65175	26.6566	5.73046	2.51865	0.007295	0.310252	Up	8	116000000	116000000	-	227	227	intron	ENSRNOT00000037375	Rnor_5.0:8:115663409:115673930:1	ENSRNOG00000021548	Rassf1	363140	GO:0005515,GO:0005575,GO:0005634,GO:0005737,GO:0005886,GO:0006974,GO:0007050,GO:0007165,GO:0007265,GO:0008150,GO:0015630,GO:0031398,GO:0035556,GO:0042802,GO:0046872,GO:0047485,GO:0050821,GO:0071157	protein binding|cellular_component|nucleus|cytoplasm|plasma membrane|cellular response to DNA damage stimulus|cell cycle arrest|signal transduction|Ras protein signal transduction|biological_process|microtubule cytoskeleton|positive regulation of protein ubiquitination|intracellular signal transduction|identical protein binding|metal ion binding|protein N-terminus binding|protein stabilization|ne…	path:rno04014,path:rno04390,path:rno05200,path:rno05206,path:rno05219,path:rno05223	Ras signaling pathway|Hippo signaling pathway|Pathways in cancer|MicroRNAs in cancer|Bladder cancer|Non-small cell lung cancer
rat_circ_1169	14.3644	4.65175	24.077	5.1759	2.37181	0.011614	0.415377	Up	2	201000000	201000000	-	853	342	exon-intron	ENSRNOT00000040708	Rnor_5.0:2:201441735:201452797:-1	ENSRNOG00000007092	Fgb	24366	GO:0005102,GO:0005198,GO:0005515,GO:0005577,GO:0005615,GO:0005737,GO:0005938,GO:0007160,GO:0007165,GO:0009897,GO:0009986,GO:0030168,GO:0030674,GO:0031091,GO:0031982,GO:0034116,GO:0042060,GO:0043623,GO:0044320,GO:0045907,GO:0045921,GO:0050714,GO:0050839,GO:0051087,GO:0051258,GO:0051592,GO:0070062,GO:0070374,GO:0070527,GO:0071347,GO:0072562,GO:0090277,GO:1902042,GO:2000352	receptor binding|structural molecule activity|protein binding|fibrinogen complex|extracellular space|cytoplasm|cell cortex|cell-matrix adhesion|signal transduction|external side of plasma membrane|cell surface|platelet activation|protein binding|platelet alpha granule|vesicle|positive regulation of heterotypic cell-cell adhesion|wound healing|cellular protein complex assembly|cellular response to…	path:rno04610,path:rno04611	Complement and coagulation cascades|Platelet activation
rat_circ_2008	13.3529	3.48881	23.2171	6.65472	2.73438	0.005554	0.251604	Up	7	121000000	121000000	+	242	242	exon-intron	ENSRNOT00000067032	Rnor_5.0:7:121287085:121292461:-1	ENSRNOG00000016896	Rpl3	300079	GO:0003735,GO:0005622,GO:0005730,GO:0005840,GO:0006412,GO:0071353	structural constituent of ribosome|intracellular|nucleolus|ribosome|translation|cellular response to interleukin-4	path:rno03010	Ribosome
rat_circ_1495	12.0631	3.48881	20.6374	5.91531	2.56445	0.009623	0.378388	Up	14	6006250	6063786	+	57536	32715	intergenic-exon	ENSRNOT00000061267	Rnor_5.0:14:6037995:6083614:1	ENSRNOG00000039890	Abcg3l3	305142	GO:0005524,GO:0006200,GO:0016020,GO:0016887	ATP binding|ATP catabolic process|membrane|ATPase activity
rat_circ_1787	11.0517	2.32587	19.7775	8.50326	3.08802	0.003872	0.192507	Up	1	42795728	42873142	+	77414	217	exon-intron	ENSRNOT00000026350	Rnor_5.0:1:42667185:42931332:1	ENSRNOG00000019358	Esr1	24890	GO:0000978,GO:0001046,GO:0001077,GO:0001547,GO:0002064,GO:0003677,GO:0003682,GO:0003700,GO:0003707,GO:0004879,GO:0005496,GO:0005515,GO:0005634,GO:0005737,GO:0005886,GO:0006351,GO:0006355,GO:0008013,GO:0008134,GO:0008209,GO:0008270,GO:0008584,GO:0010629,GO:0019899,GO:0030284,GO:0032355,GO:0034056,GO:0035327,GO:0038052,GO:0042802,GO:0042981,GO:0043124,GO:0043401,GO:0043433,GO:0043565,GO:0043627,GO:…	RNA polymerase II core promoter proximal region sequence-specific DNA binding|core promoter sequence-specific DNA binding|RNA polymerase II core promoter proximal region sequence-specific DNA binding transcription factor activity involved in positive regulation of transcription|antral ovarian follicle growth|epithelial cell development|DNA binding|chromatin binding|sequence-specific DNA binding t…	path:rno05205,path:rno04915,path:rno04917,path:rno04919,path:rno04961	Proteoglycans in cancer|Estrogen signaling pathway|Prolactin signaling pathway|Thyroid hormone signaling pathway|Endocrine and other factor-regulated calcium reabsorption
rat_circ_1303	9.45881	0	18.9176	Inf	Inf	0.000128	0.015659	Up	1	157000000	157000000	+	1763	192	exon-intron	ENSRNOT00000018990	Rnor_5.0:1:157106652:157285107:1	ENSRNOG00000013925	Nox4	85431	GO:0000902,GO:0001666,GO:0001725,GO:0005515,GO:0005739,GO:0005789,GO:0005925,GO:0006801,GO:0007568,GO:0007569,GO:0008285,GO:0014911,GO:0016174,GO:0016175,GO:0016324,GO:0016491,GO:0042554,GO:0043020,GO:0043065,GO:0043406,GO:0045453,GO:0048471,GO:0050664,GO:0050667,GO:0051496,GO:0051897,GO:0055007,GO:0055114,GO:0070374,GO:0071320,GO:0071333,GO:0071480,GO:0071560,GO:0071944,GO:0072341,GO:0072593,GO:…	cell morphogenesis|response to hypoxia|stress fiber|protein binding|mitochondrion|endoplasmic reticulum membrane|focal adhesion|superoxide metabolic process|aging|cell aging|negative regulation of cell proliferation|positive regulation of smooth muscle cell migration|NAD(P)H oxidase activity|superoxide-generating NADPH oxidase activity|apical plasma membrane|oxidoreductase activity|superoxide ani…
rat_circ_1587	9.02886	0	18.0577	Inf	Inf	0.00016	0.01664	Up	7	26533689	26534443	+	754	248	exon-intron	ENSRNOT00000059639	Rnor_5.0:7:26506321:26555206:1	ENSRNOG00000008586	Aldh1l2		GO:0003824,GO:0005739,GO:0008152,GO:0008168,GO:0009058,GO:0016491,GO:0016620,GO:0016742,GO:0032259,GO:0055114,GO:0070062	catalytic activity|mitochondrion|metabolic process|methyltransferase activity|biosynthetic process|oxidoreductase activity|oxidoreductase activity|hydroxymethyl-|methylation|oxidation-reduction process|extracellular vesicular exosome
rat_circ_1618	8.90196	2.32587	15.478	6.65472	2.73438	0.01176	0.415377	Up	4	8229552	8245116	-	15564	611	exon-intron	ENSRNOT00000068276	Rnor_5.0:4:8218002:8261227:-1	ENSRNOG00000021614	Kmt2e		GO:0002446,GO:0003713,GO:0005515,GO:0005654,GO:0006306,GO:0008270,GO:0019899,GO:0030218,GO:0030854,GO:0042119,GO:0042800,GO:0043231,GO:0045171,GO:0045893,GO:0048384,GO:0051568,GO:0070688,GO:0071300	neutrophil mediated immunity|transcription coactivator activity|protein binding|nucleoplasm|DNA methylation|zinc ion binding|enzyme binding|erythrocyte differentiation|positive regulation of granulocyte differentiation|neutrophil activation|histone methyltransferase activity (H3-K4 specific)|intracellular membrane-bounded organelle|intercellular bridge|positive regulation of transcription|retinoi…
rat_circ_912	8.90196	2.32587	15.478	6.65472	2.73438	0.01176	0.415377	Up	10	16616081	16622160	-	6079	1411	intergenic-exon	ENSRNOT00000028186	Rnor_5.0:10:16590829:16621974:-1	ENSRNOG00000020769	Crebrf	303016	GO:0000122,GO:0003700,GO:0005515,GO:0005737,GO:0016604,GO:0032388,GO:0034976,GO:0042711,GO:0043565,GO:0045732,GO:0051222,GO:1900102,GO:1900170,GO:1902213	negative regulation of transcription from RNA polymerase II promoter|sequence-specific DNA binding transcription factor activity|protein binding|cytoplasm|nuclear body|positive regulation of intracellular transport|response to endoplasmic reticulum stress|maternal behavior|sequence-specific DNA binding|positive regulation of protein catabolic process|positive regulation of protein transport|negat…
rat_circ_50	8.47202	2.32587	14.6182	6.28502	2.65192	0.015026	0.481758	Up	2	267000000	267000000	+	28396	15334	intergenic-exon	ENSRNOT00000037181	Rnor_5.0:2:266748515:266769711:1	ENSRNOG00000029191	LOC685067	685067	GO:0003924,GO:0005525,GO:0006184,GO:0020005,GO:0031410,GO:0042832,GO:0044406,GO:0050830,GO:0071346	GTPase activity|GTP binding|GTP catabolic process|symbiont-containing vacuole membrane|cytoplasmic vesicle|defense response to protozoan|adhesion of symbiont to host|defense response to Gram-positive bacterium|cellular response to interferon-gamma
rat_circ_391	7.68599	12.7923	2.57967	0.201658	-2.31002	0.02417	0.689992	Down	7	124000000	124000000	-	35374	33321	intergenic-exon	ENSRNOT00000046024	Rnor_5.0:7:123601169:123605722:-1	ENSRNOG00000029128	Cyp2d5	286963	GO:0005506,GO:0016705,GO:0016712,GO:0020037,GO:0055114	iron ion binding|oxidoreductase activity|oxidoreductase activity|heme binding|oxidation-reduction process	path:rno00140,path:rno04726	Steroid hormone biosynthesis|Serotonergic synapse
rat_circ_2006	7.61212	2.32587	12.8984	5.5456	2.47134	0.025242	0.710869	Up	7	71244130	71244378	+	248	248	exon-intron	ENSRNOT00000037218	Rnor_5.0:7:71230580:71245092:1	ENSRNOG00000029651	LOC100365958	100000000	GO:0008152,GO:0016491,GO:0055114	metabolic process|oxidoreductase activity|oxidation-reduction process
rat_circ_1298	7.30908	0	14.6182	Inf	Inf	0.000424	0.035332	Up	19	68025011	68025220	-	209	209	intergenic	-	-	-	-	-	-	-	-	-
rat_circ_1331	7.30908	0	14.6182	Inf	Inf	0.000424	0.035332	Up	1	145000000	145000000	+	1236	214	exon-intron	ENSRNOT00000026870	Rnor_5.0:1:145001325:145131589:1	ENSRNOG00000019776	Sh3gl3	81921	GO:0005515,GO:0005737,GO:0006897,GO:0008289,GO:0031901,GO:0042802,GO:0070062	protein binding|cytoplasm|endocytosis|lipid binding|early endosome membrane|identical protein binding|extracellular vesicular exosome	path:rno04144	Endocytosis
rat_circ_396	7.30908	0	14.6182	Inf	Inf	0.000424	0.035332	Up	1	106000000	106000000	+	3378	612	exon-intron	ENSRNOT00000046529	Rnor_5.0:1:105631322:105994388:1	ENSRNOG00000014530	Nav2	171563	GO:0003025,GO:0005515,GO:0005524,GO:0005614,GO:0005654,GO:0007399,GO:0007605,GO:0007608,GO:0007626,GO:0008152,GO:0008201,GO:0017111,GO:0021554,GO:0021563,GO:0021564,GO:0031012	regulation of systemic arterial blood pressure by baroreceptor feedback|protein binding|ATP binding|interstitial matrix|nucleoplasm|nervous system development|sensory perception of sound|sensory perception of smell|locomotory behavior|metabolic process|heparin binding|nucleoside-triphosphatase activity|optic nerve development|glossopharyngeal nerve development|vagus nerve development|extracellula…
rat_circ_1123	7.18218	2.32587	12.0385	5.1759	2.37181	0.033243	0.787256	Up	7	131000000	131000000	-	11995	192	exon-intron	ENSRNOT00000039857	Rnor_5.0:7:131298537:131472968:-1	ENSRNOG00000026128	Cpne8	362988	GO:0005515,GO:0070062	protein binding|extracellular vesicular exosome
rat_circ_1891	7.18218	2.32587	12.0385	5.1759	2.37181	0.033243	0.787256	Up	4	58225234	58241357	-	16123	16123	intergenic	-	-	-	-	-	-	-	-	-
rat_circ_849	7.18218	2.32587	12.0385	5.1759	2.37181	0.033243	0.787256	Up	10	70050925	70051839	+	914	914	exon-intron	ENSRNOT00000076112	Rnor_5.0:10:70045721:70069233:1	ENSRNOG00000048673	Slfn3	114247	GO:0005524	ATP binding
rat_circ_1975	7.03066	1.16294	12.8984	11.0912	3.47134	0.0062	0.27491	Up	4	205000000	205000000	-	2968	2968	intergenic	-	-	-	-	-	-	-	-	-
rat_circ_354	6.97762	13.9552	0	0	#NAME?	0.000149	0.01664	Down	7	78839802	78843344	-	3542	442	exon-intron	ENSRNOT00000006004	Rnor_5.0:7:78796405:78873621:-1	ENSRNOG00000004298	Dpys	65135	GO:0002058,GO:0002059,GO:0004157,GO:0005737,GO:0005829,GO:0006208,GO:0006210,GO:0006212,GO:0008270,GO:0016597,GO:0016787,GO:0016810,GO:0016812,GO:0019482,GO:0019860,GO:0051219,GO:0051260,GO:0051289,GO:0070062	uracil binding|thymine binding|dihydropyrimidinase activity|cytoplasm|cytosol|pyrimidine nucleobase catabolic process|thymine catabolic process|uracil catabolic process|zinc ion binding|amino acid binding|hydrolase activity|hydrolase activity|hydrolase activity|beta-alanine metabolic process|uracil metabolic process|phosphoprotein binding|protein homooligomerization|protein homotetramerization|ex…	path:rno00770,path:rno00410,path:rno00240,path:rno00983	Pantothenate and CoA biosynthesis|beta-Alanine metabolism|Pyrimidine metabolism|Drug metabolism - other enzymes
rat_circ_1900	6.75223	2.32587	11.1786	4.80619	2.26489	0.044157	0.920229	Up	2	251000000	251000000	-	4261	4261	exon-intron	ENSRNOT00000030798	Rnor_5.0:2:251345862:251401138:-1	ENSRNOG00000022636	Alpk1	310879	GO:0004674,GO:0005524,GO:0006468,GO:0016772	protein serine/threonine kinase activity|ATP binding|protein phosphorylation|transferase activity
rat_circ_178	6.67458	11.6294	1.71978	0.147883	-2.75747	0.013039	0.445456	Down	1	157000000	157000000	+	1767	196	exon-intron	ENSRNOT00000018990	Rnor_5.0:1:157106652:157285107:1	ENSRNOG00000013925	Nox4	85431	GO:0000902,GO:0001666,GO:0001725,GO:0005515,GO:0005739,GO:0005789,GO:0005925,GO:0006801,GO:0007568,GO:0007569,GO:0008285,GO:0014911,GO:0016174,GO:0016175,GO:0016324,GO:0016491,GO:0042554,GO:0043020,GO:0043065,GO:0043406,GO:0045453,GO:0048471,GO:0050664,GO:0050667,GO:0051496,GO:0051897,GO:0055007,GO:0055114,GO:0070374,GO:0071320,GO:0071333,GO:0071480,GO:0071560,GO:0071944,GO:0072341,GO:0072593,GO:…	cell morphogenesis|response to hypoxia|stress fiber|protein binding|mitochondrion|endoplasmic reticulum membrane|focal adhesion|superoxide metabolic process|aging|cell aging|negative regulation of cell proliferation|positive regulation of smooth muscle cell migration|NAD(P)H oxidase activity|superoxide-generating NADPH oxidase activity|apical plasma membrane|oxidoreductase activity|superoxide ani…
rat_circ_2339	6.24463	11.6294	0.859892	0.073941	-3.75747	0.003184	0.165864	Down	8	109000000	109000000	+	2840	378	exon	ENSRNOT00000066917	Rnor_5.0:8:108373849:108760291:1	ENSRNOG00000015389	Stag1	315958	GO:0000785,GO:0003682,GO:0005488,GO:0005515,GO:0005634,GO:0005654	chromatin|chromatin binding|binding|protein binding|nucleus|nucleoplasm	path:rno04110	Cell cycle
rat_circ_552	5.15935	0	10.3187	Inf	Inf	0.002607	0.139675	Up	5	160000000	160000000	+	9090	516	exon-intron	ENSRNOT00000067631	Rnor_5.0:5:160146094:160313421:1	ENSRNOG00000014368	Eif4g3	298573	GO:0001934,GO:0003723,GO:0003743,GO:0005488,GO:0005515,GO:0006413,GO:0007283,GO:0045727,GO:0060903	positive regulation of protein phosphorylation|RNA binding|translation initiation factor activity|binding|protein binding|translational initiation|spermatogenesis|positive regulation of translation|positive regulation of meiosis I	path:rno03013,path:rno05416	RNA transport|Viral myocarditis
rat_circ_1461	4.88093	1.16294	8.59892	7.39414	2.88638	0.041423	0.885138	Up	1	154000000	154000000	-	15504	480	exon-intron	ENSRNOT00000040325	Rnor_5.0:1:154342970:154407698:-1	ENSRNOG00000021405	LOC100361547	29298	GO:0004497,GO:0005506,GO:0016705,GO:0020037,GO:0055114	monooxygenase activity|iron ion binding|oxidoreductase activity|heme binding|oxidation-reduction process	path:rno05204,path:rno00140,path:rno00590,path:rno00591,path:rno00830,path:rno04726,path:rno04750	Chemical carcinogenesis|Steroid hormone biosynthesis|Arachidonic acid metabolism|Linoleic acid metabolism|Retinol metabolism|Serotonergic synapse|Inflammatory mediator regulation of TRP channels
rat_circ_869	4.7294	0	9.45881	Inf	Inf	0.004535	0.2198	Up	14	37060968	37076465	-	15497	370	exon-intron	ENSRNOT00000065458	Rnor_5.0:14:37033185:37103735:-1	ENSRNOG00000002152	Dcun1d4	360928	GO:0005515,GO:0005634	protein binding|nucleus
rat_circ_1154	4.65175	9.3035	0	0	#NAME?	0.002133	0.123453	Down	1	212000000	212000000	+	2537	2537	exon-intron	ENSRNOT00000023257	Rnor_5.0:1:211953388:211990331:1	ENSRNOG00000017294	Zranb1	100000000	GO:0004221,GO:0004843,GO:0005515,GO:0005634,GO:0005654,GO:0005737,GO:0007010,GO:0008270,GO:0016477,GO:0022604,GO:0030177,GO:0035523,GO:0070530,GO:0070536,GO:0071947,GO:1990168	ubiquitin thiolesterase activity|ubiquitin-specific protease activity|protein binding|nucleus|nucleoplasm|cytoplasm|cytoskeleton organization|zinc ion binding|cell migration|regulation of cell morphogenesis|positive regulation of Wnt signaling pathway|protein K29-linked deubiquitination|K63-linked polyubiquitin binding|protein K63-linked deubiquitination|protein deubiquitination involved in ubiqu…
rat_circ_1198	2.90734	5.81469	0	0	#NAME?	0.027762	0.741748	Down	13	114000000	114000000	-	14344	331	exon-intron	ENSRNOT00000067017	Rnor_5.0:13:113940375:114084551:-1	ENSRNOG00000003767	Rps6kc1	289342	GO:0004672,GO:0005515,GO:0005524,GO:0005737,GO:0005769,GO:0005840,GO:0006468,GO:0016772,GO:0035091,GO:0043231	protein kinase activity|protein binding|ATP binding|cytoplasm|early endosome|ribosome|protein phosphorylation|transferase activity|phosphatidylinositol binding|intracellular membrane-bounded organelle
rat_circ_154	2.90734	5.81469	0	0	#NAME?	0.027762	0.741748	Down	7	124000000	124000000	-	8444	7582	intergenic-exon	ENSRNOT00000050002	Rnor_5.0:7:123610227:123614683:-1	ENSRNOG00000030182	Cyp2d1	266684	GO:0004497,GO:0005506,GO:0005737,GO:0005789,GO:0010033,GO:0014070,GO:0016705,GO:0020037,GO:0042493,GO:0055114,GO:0070330	monooxygenase activity|iron ion binding|cytoplasm|endoplasmic reticulum membrane|response to organic substance|response to organic cyclic compound|oxidoreductase activity|heme binding|response to drug|oxidation-reduction process|aromatase activity	path:rno00140,path:rno04726	Steroid hormone biosynthesis|Serotonergic synapse
rat_circ_1620	2.90734	5.81469	0	0	#NAME?	0.027762	0.741748	Down	14	20194964	20195099	-	135	135	exon	ENSRNOT00000004174	Rnor_5.0:14:20173456:20209025:1	ENSRNOG00000003119	Gc	24384	GO:0003779,GO:0005615,GO:0042359,GO:0051180,GO:0051183,GO:0070062,GO:0072562,GO:1902118	actin binding|extracellular space|vitamin D metabolic process|vitamin transport|vitamin transporter activity|extracellular vesicular exosome|blood microparticle|calcidiol binding

## Sheet: 0h vs 6h
id	baseMean	baseMean_Sample_WGC033969R	baseMean_Sample_WGC033971R	foldChange	log2FoldChange	pval	padj	up_down	chr	start	end	strand	genomeic_length	length	annotation	best_transcript_id	transcript_position	ensembl_gene_id	gene_name	gene_id	GO_id	GO_term	pathway	pathway_description
rat_circ_1002	261.649	474.656	48.6416	0.102477	-3.28662	0.013311	0.505321	Down	2	70800454	70801424	+	970	584	intergenic-exon	ENSRNOT00000023554	Rnor_5.0:2:70800442:70809191:1	ENSRNOG00000016552	Hmgcs1	29637	GO:0001889,GO:0003824,GO:0004421,GO:0005634,GO:0005654,GO:0005737,GO:0005829,GO:0005886,GO:0006695,GO:0007420,GO:0008144,GO:0008152,GO:0008299,GO:0008584,GO:0009645,GO:0009725,GO:0010033,GO:0010243,GO:0014070,GO:0014074,GO:0016853,GO:0033197,GO:0034698,GO:0042493,GO:0042803,GO:0043177,GO:0046690,GO:0055094,GO:0070723,GO:0071372,GO:0071397,GO:0071407	liver development|catalytic activity|hydroxymethylglutaryl-CoA synthase activity|nucleus|nucleoplasm|cytoplasm|cytosol|plasma membrane|cholesterol biosynthetic process|brain development|drug binding|metabolic process|isoprenoid biosynthetic process|male gonad development|response to low light intensity stimulus|response to hormone|response to organic substance|response to organonitrogen compound|…	path:rno00280,path:rno00650,path:rno00072,path:rno00900	Valine, leucine and isoleucine degradation|Butanoate metabolism|Synthesis and degradation of ketone bodies|Terpenoid backbone biosynthesis
rat_circ_1038	45.234	12.8285	77.6394	6.05208	2.59743	0.034576	0.863563	Up	4	22217103	22316124	-	99021	62916	intergenic-exon	ENSRNOT00000011166	Rnor_5.0:4:22276392:22360509:-1	ENSRNOG00000008012	Abcb1a	170913	GO:0001666,GO:0001890,GO:0005515,GO:0005524,GO:0006200,GO:0006810,GO:0006855,GO:0007595,GO:0007623,GO:0009914,GO:0014070,GO:0015893,GO:0016020,GO:0016021,GO:0016887,GO:0031667,GO:0033280,GO:0036146,GO:0042493,GO:0042623,GO:0042626,GO:0043215,GO:0045177,GO:0046581,GO:0046618,GO:0046686,GO:0055085,GO:0060548,GO:0060856,GO:0071236,GO:0071312,GO:0071392,GO:0071407,GO:0071475,GO:0071548,GO:0071549,GO:…	response to hypoxia|placenta development|protein binding|ATP binding|ATP catabolic process|transport|drug transmembrane transport|lactation|circadian rhythm|hormone transport|response to organic cyclic compound|drug transport|membrane|integral component of membrane|ATPase activity|response to nutrient levels|response to vitamin D|cellular response to mycotoxin|response to drug|ATPase activity|ATP…	path:rno02010,path:rno05206,path:rno04976	ABC transporters|MicroRNAs in cancer|Bile secretion
rat_circ_1072	192.695	374.166	11.225	0.03	-5.05889	0.000532	0.077072	Down	4	222000000	222000000	+	80076	49505	intergenic-exon	ENSRNOT00000044408	Rnor_5.0:4:221588945:221648095:1	ENSRNOG00000005599	Cpamd8	297568	GO:0004866,GO:0005576,GO:0005615,GO:0010951	endopeptidase inhibitor activity|extracellular region|extracellular space|negative regulation of endopeptidase activity
rat_circ_1080	18.9087	33.1404	4.67707	0.141129	-2.82491	0.022953	0.670153	Down	4	143000000	143000000	-	11289	11289	intergenic	-	-	-	-	-	-	-	-	-
rat_circ_1087	456.95	860.581	53.3186	0.061957	-4.0126	0.002799	0.221682	Down	4	222000000	222000000	+	79902	48672	intergenic-exon	ENSRNOT00000044408	Rnor_5.0:4:221588945:221648095:1	ENSRNOG00000005599	Cpamd8	297568	GO:0004866,GO:0005576,GO:0005615,GO:0010951	endopeptidase inhibitor activity|extracellular region|extracellular space|negative regulation of endopeptidase activity
rat_circ_111	517.217	964.279	70.1561	0.072755	-3.78081	0.004153	0.260913	Down	5	69177084	69186347	-	9263	8096	intergenic-exon	ENSRNOT00000059897	Rnor_5.0:5:69174931:69179186:-1	ENSRNOG00000039153	Acnat2	313220	GO:0005777,GO:0006631,GO:0006637,GO:0016410,GO:0016790	peroxisome|fatty acid metabolic process|acyl-CoA metabolic process|N-acyltransferase activity|thiolester hydrolase activity
rat_circ_1123	11.8263	2.13809	21.5145	10.0625	3.33092	0.016964	0.55484	Up	7	131000000	131000000	-	11995	192	exon-intron	ENSRNOT00000039857	Rnor_5.0:7:131298537:131472968:-1	ENSRNOG00000026128	Cpne8	362988	GO:0005515,GO:0070062	protein binding|extracellular vesicular exosome
rat_circ_1155	62.1382	13.8976	110.379	7.94231	2.98956	0.018263	0.561134	Up	1	247000000	247000000	+	5580	502	exon-intron	ENSRNOT00000067384	Rnor_5.0:1:246700907:246762954:1	ENSRNOG00000012782	Tmem2	309400	GO:0016021,GO:0070062	integral component of membrane|extracellular vesicular exosome
rat_circ_1169	50.3119	4.27618	96.3477	22.5312	4.49385	0.001362	0.149179	Up	2	201000000	201000000	-	853	342	exon-intron	ENSRNOT00000040708	Rnor_5.0:2:201441735:201452797:-1	ENSRNOG00000007092	Fgb	24366	GO:0005102,GO:0005198,GO:0005515,GO:0005577,GO:0005615,GO:0005737,GO:0005938,GO:0007160,GO:0007165,GO:0009897,GO:0009986,GO:0030168,GO:0030674,GO:0031091,GO:0031982,GO:0034116,GO:0042060,GO:0043623,GO:0044320,GO:0045907,GO:0045921,GO:0050714,GO:0050839,GO:0051087,GO:0051258,GO:0051592,GO:0070062,GO:0070374,GO:0070527,GO:0071347,GO:0072562,GO:0090277,GO:1902042,GO:2000352	receptor binding|structural molecule activity|protein binding|fibrinogen complex|extracellular space|cytoplasm|cell cortex|cell-matrix adhesion|signal transduction|external side of plasma membrane|cell surface|platelet activation|protein binding|platelet alpha granule|vesicle|positive regulation of heterotypic cell-cell adhesion|wound healing|cellular protein complex assembly|cellular response to…	path:rno04610,path:rno04611	Complement and coagulation cascades|Platelet activation
rat_circ_1188	45.234	80.1784	10.2896	0.128333	-2.96203	0.017397	0.55484	Down	6	7000547	7004607	-	4060	4060	exon-intron	ENSRNOT00000045996	Rnor_5.0:6:6994176:7007338:-1	ENSRNOG00000031263	Haao	56823	GO:0000334,GO:0005506,GO:0005737,GO:0005829,GO:0006569,GO:0008198,GO:0010043,GO:0019805,GO:0019825,GO:0031966,GO:0034354,GO:0043420,GO:0046686,GO:0046872,GO:0046874,GO:0055114,GO:0070050,GO:0070062	3-hydroxyanthranilate 3|iron ion binding|cytoplasm|cytosol|tryptophan catabolic process|ferrous iron binding|response to zinc ion|quinolinate biosynthetic process|oxygen binding|mitochondrial membrane|'de novo' NAD biosynthetic process from tryptophan|anthranilate metabolic process|response to cadmium ion|metal ion binding|quinolinate metabolic process|oxidation-reduction process|neuron cellular …
rat_circ_1198	2.67261	5.34523	0	0	#NAME?	0.044431	0.969522	Down	13	114000000	114000000	-	14344	331	exon-intron	ENSRNOT00000067017	Rnor_5.0:13:113940375:114084551:-1	ENSRNOG00000003767	Rps6kc1	289342	GO:0004672,GO:0005515,GO:0005524,GO:0005737,GO:0005769,GO:0005840,GO:0006468,GO:0016772,GO:0035091,GO:0043231	protein kinase activity|protein binding|ATP binding|cytoplasm|early endosome|ribosome|protein phosphorylation|transferase activity|phosphatidylinositol binding|intracellular membrane-bounded organelle
rat_circ_1201	19.9778	5.34523	34.6103	6.475	2.69488	0.03047	0.820307	Up	17	29224988	29231646	-	6658	511	exon-intron	ENSRNOT00000018649	Rnor_5.0:17:29202519:29249169:-1	ENSRNOG00000013928	Dsp	306871	GO:0001533,GO:0002934,GO:0003223,GO:0005080,GO:0005198,GO:0005515,GO:0005634,GO:0005739,GO:0005856,GO:0005882,GO:0005886,GO:0005911,GO:0005916,GO:0014704,GO:0016323,GO:0016337,GO:0018149,GO:0030057,GO:0030216,GO:0030674,GO:0034332,GO:0042060,GO:0043588,GO:0044822,GO:0045104,GO:0045109,GO:0050839,GO:0070062,GO:0071896,GO:0086005,GO:0086069,GO:0086091,GO:0097110	cornified envelope|desmosome organization|ventricular compact myocardium morphogenesis|protein kinase C binding|structural molecule activity|protein binding|nucleus|mitochondrion|cytoskeleton|intermediate filament|plasma membrane|cell-cell junction|fascia adherens|intercalated disc|basolateral plasma membrane|single organismal cell-cell adhesion|peptide cross-linking|desmosome|keratinocyte differ…	path:rno05412	Arrhythmogenic right ventricular cardiomyopathy (ARVC)
rat_circ_1237	298.264	87.6617	508.865	5.80488	2.53727	0.047997	0.976936	Up	16	6976766	6986171	+	9405	9405	exon-intron	ENSRNOT00000024296	Rnor_5.0:16:6961230:7004141:1	ENSRNOG00000017997	Nek4	306252	GO:0000278,GO:0004672,GO:0004674,GO:0004713,GO:0005524,GO:0006468,GO:0006974,GO:0016772,GO:0023014,GO:1900062,GO:2000772	mitotic cell cycle|protein kinase activity|protein serine/threonine kinase activity|protein tyrosine kinase activity|ATP binding|protein phosphorylation|cellular response to DNA damage stimulus|transferase activity|signal transduction by phosphorylation|regulation of replicative cell aging|regulation of cellular senescence
rat_circ_1289	6.14701	1.06905	11.225	10.5	3.39232	0.035747	0.867612	Up	2	230000000	230000000	-	40007	36938	intergenic-exon	ENSRNOT00000025800	Rnor_5.0:2:230230601:230235373:-1	ENSRNOG00000019058	Gstm3	57298	GO:0004364,GO:0005515,GO:0008152,GO:0035690,GO:0071407	glutathione transferase activity|protein binding|metabolic process|cellular response to drug|cellular response to organic cyclic compound	path:rno05204,path:rno00480,path:rno00980,path:rno00982	Chemical carcinogenesis|Glutathione metabolism|Metabolism of xenobiotics by cytochrome P450|Drug metabolism - cytochrome P450
rat_circ_1298	5.61249	0	11.225	Inf	Inf	0.007281	0.335404	Up	19	68025011	68025220	-	209	209	intergenic	-	-	-	-	-	-	-	-	-
rat_circ_1306	2.67261	5.34523	0	0	#NAME?	0.044431	0.969522	Down	4	238000000	238000000	+	6538	255	exon-intron	ENSRNOT00000041499	Rnor_5.0:4:237973381:238354786:1	ENSRNOG00000034228	Pik3c2g	116720	GO:0005488,GO:0005515,GO:0005524,GO:0016301,GO:0016772,GO:0016773,GO:0035091,GO:0046854,GO:0048015	binding|protein binding|ATP binding|kinase activity|transferase activity|phosphotransferase activity|phosphatidylinositol binding|phosphatidylinositol phosphorylation|phosphatidylinositol-mediated signaling	path:rno04070,path:rno00562	Phosphatidylinositol signaling system|Inositol phosphate metabolism
rat_circ_1335	5.61249	0	11.225	Inf	Inf	0.007281	0.335404	Up	7	71241882	71249527	+	7645	5625	intergenic-exon	ENSRNOT00000037218	Rnor_5.0:7:71230580:71245092:1	ENSRNOG00000029651	LOC100365958	100000000	GO:0008152,GO:0016491,GO:0055114	metabolic process|oxidoreductase activity|oxidation-reduction process
rat_circ_1351	444.389	90.8688	797.908	8.78088	3.13437	0.015247	0.549729	Up	1	247000000	247000000	+	15672	1847	exon-intron	ENSRNOT00000067384	Rnor_5.0:1:246700907:246762954:1	ENSRNOG00000012782	Tmem2	309400	GO:0016021,GO:0070062	integral component of membrane|extracellular vesicular exosome
rat_circ_1357	17.1715	5.34523	28.9978	5.425	2.43962	0.04839	0.976936	Up	4	233000000	233000000	-	18157	894	intergenic-exon	ENSRNOT00000009151	Rnor_5.0:4:232753988:232798358:-1	ENSRNOG00000006628	Dusp16	297682	GO:0000188,GO:0003674,GO:0004725,GO:0005515,GO:0005634,GO:0005654,GO:0005737,GO:0005829,GO:0006470,GO:0008138,GO:0008150,GO:0016311,GO:0016791,GO:0017017,GO:0035335,GO:0043409	inactivation of MAPK activity|molecular_function|protein tyrosine phosphatase activity|protein binding|nucleus|nucleoplasm|cytoplasm|cytosol|protein dephosphorylation|protein tyrosine/serine/threonine phosphatase activity|biological_process|dephosphorylation|phosphatase activity|MAP kinase tyrosine/serine/threonine phosphatase activity|peptidyl-tyrosine dephosphorylation|negative regulation of MA…	path:rno04010	MAPK signaling pathway
rat_circ_1366	121.47	5.34523	237.595	44.45	5.47411	0.000281	0.058181	Up	9	19470070	19472618	-	2548	1147	exon-intron	ENSRNOT00000015918	Rnor_5.0:9:19419628:19494259:-1	ENSRNOG00000011517	Tnfrsf21	316256	GO:0001783,GO:0002250,GO:0005515,GO:0005887,GO:0006915,GO:0006959,GO:0007165,GO:0016021,GO:0030424,GO:0030889,GO:0031226,GO:0031642,GO:0042130,GO:0042552,GO:0048713,GO:0050852,GO:0051402,GO:0071356,GO:0097252,GO:2000663,GO:2000666,GO:2001180	B cell apoptotic process|adaptive immune response|protein binding|integral component of plasma membrane|apoptotic process|humoral immune response|signal transduction|integral component of membrane|axon|negative regulation of B cell proliferation|intrinsic component of plasma membrane|negative regulation of myelination|negative regulation of T cell proliferation|myelination|regulation of oligodend…	path:rno04060	Cytokine-cytokine receptor interaction
rat_circ_1452	29.8664	6.41427	53.3186	8.3125	3.05528	0.015381	0.549729	Up	4	227000000	227000000	+	217	217	intron	ENSRNOT00000009467	Rnor_5.0:4:227010998:227056787:-1	ENSRNOG00000006709	Pzp	252922	GO:0004866,GO:0004867,GO:0005576,GO:0005615,GO:0007566,GO:0010951,GO:0032403	endopeptidase inhibitor activity|serine-type endopeptidase inhibitor activity|extracellular region|extracellular space|embryo implantation|negative regulation of endopeptidase activity|protein complex binding
rat_circ_1515	13.6971	24.588	2.80624	0.11413	-3.13124	0.016839	0.55484	Down	6	2211042	2246703	+	35661	813	exon-intron	ENSRNOT00000008045	Rnor_5.0:6:2200625:2264456:1	ENSRNOG00000006082	Rmdn2	313840	GO:0000922,GO:0005737,GO:0005739,GO:0005874,GO:0016021	spindle pole|cytoplasm|mitochondrion|microtubule|integral component of membrane
rat_circ_15	856.773	223.43	1490.12	6.66926	2.73753	0.025576	0.726276	Up	1	271000000	271000000	-	4426	802	exon-intron	ENSRNOT00000022309	Rnor_5.0:1:270691432:270714931:-1	ENSRNOG00000016356	Got1	24401	GO:0004069,GO:0004609,GO:0005634,GO:0005737,GO:0005764,GO:0005829,GO:0006103,GO:0006107,GO:0006114,GO:0006531,GO:0006532,GO:0006533,GO:0006536,GO:0009058,GO:0019550,GO:0019551,GO:0030170,GO:0031406,GO:0032869,GO:0043648,GO:0043679,GO:0047801,GO:0051384,GO:0055089,GO:0070062,GO:0080130	L-aspartate:2-oxoglutarate aminotransferase activity|phosphatidylserine decarboxylase activity|nucleus|cytoplasm|lysosome|cytosol|2-oxoglutarate metabolic process|oxaloacetate metabolic process|glycerol biosynthetic process|aspartate metabolic process|aspartate biosynthetic process|aspartate catabolic process|glutamate metabolic process|biosynthetic process|glutamate catabolic process to aspartat…	path:rno00250,path:rno00270,path:rno00330,path:rno00350,path:rno00360,path:rno00400,path:rno01200,path:rno01210,path:rno01230	Alanine, aspartate and glutamate metabolism|Cysteine and methionine metabolism|Arginine and proline metabolism|Tyrosine metabolism|Phenylalanine metabolism|Phenylalanine, tyrosine and tryptophan biosynthesis|Carbon metabolism|2-Oxocarboxylic acid metabolism|Biosynthesis of amino acids
rat_circ_1534	379.578	715.191	43.9645	0.061472	-4.02392	0.003007	0.221682	Down	1	154000000	154000000	-	15515	491	exon-intron	ENSRNOT00000040325	Rnor_5.0:1:154342970:154407698:-1	ENSRNOG00000021405	LOC100361547	29298	GO:0004497,GO:0005506,GO:0016705,GO:0020037,GO:0055114	monooxygenase activity|iron ion binding|oxidoreductase activity|heme binding|oxidation-reduction process	path:rno05204,path:rno00140,path:rno00590,path:rno00591,path:rno00830,path:rno04726,path:rno04750	Chemical carcinogenesis|Steroid hormone biosynthesis|Arachidonic acid metabolism|Linoleic acid metabolism|Retinol metabolism|Serotonergic synapse|Inflammatory mediator regulation of TRP channels
rat_circ_1543	5.34523	10.6905	0	0	#NAME?	0.005834	0.307793	Down	7	52746913	52747321	-	408	408	intergenic	-	-	-	-	-	-	-	-	-
rat_circ_1557	290.78	65.2117	516.349	7.91803	2.98514	0.022532	0.667271	Up	19	68029096	68031777	-	2681	2681	intron	ENSRNOT00000024917	Rnor_5.0:19:68026228:68038550:-1	ENSRNOG00000018445	Agt	24179	GO:0001543,GO:0001568,GO:0001658,GO:0001822,GO:0001991,GO:0001998,GO:0001999,GO:0002018,GO:0002019,GO:0002035,GO:0003014,GO:0003051,GO:0003331,GO:0004867,GO:0005179,GO:0005515,GO:0005615,GO:0005737,GO:0006883,GO:0007160,GO:0007166,GO:0007186,GO:0007202,GO:0007250,GO:0007565,GO:0007568,GO:0007588,GO:0008065,GO:0008217,GO:0008284,GO:0008285,GO:0009409,GO:0009651,GO:0010468,GO:0010535,GO:0010595,GO:…	ovarian follicle rupture|blood vessel development|branching involved in ureteric bud morphogenesis|kidney development|regulation of systemic arterial blood pressure by circulatory renin-angiotensin|angiotensin mediated vasoconstriction involved in regulation of systemic arterial blood pressure|renal response to blood flow involved in circulatory renin-angiotensin regulation of systemic arterial b…	path:rno05410,path:rno04270,path:rno04614	Hypertrophic cardiomyopathy (HCM)|Vascular smooth muscle contraction|Renin-angiotensin system
rat_circ_1601	5.6793	1.06905	10.2896	9.625	3.26679	0.044969	0.971049	Up	4	67106884	67107979	-	1095	1095	intergenic-exon	ENSRNOT00000034549	Rnor_5.0:4:67050512:67107852:-1	ENSRNOG00000026748	Dennd2a	312257	GO:0005506,GO:0015629,GO:0016705,GO:0017112,GO:0020037,GO:0032851,GO:0042147,GO:0055114	iron ion binding|actin cytoskeleton|oxidoreductase activity|Rab guanyl-nucleotide exchange factor activity|heme binding|positive regulation of Rab GTPase activity|retrograde transport|oxidation-reduction process
rat_circ_1635	32.94	55.5903	10.2896	0.185096	-2.43365	0.042723	0.969522	Down	9	18682825	18683010	+	185	185	exon	ENSRNOT00000014051	Rnor_5.0:9:18681949:18758013:-1	ENSRNOG00000010519	Cyp39a1	301264	GO:0003674,GO:0005506,GO:0005575,GO:0006699,GO:0006707,GO:0008150,GO:0008387,GO:0008396,GO:0016705,GO:0020037,GO:0055114	molecular_function|iron ion binding|cellular_component|bile acid biosynthetic process|cholesterol catabolic process|biological_process|steroid 7-alpha-hydroxylase activity|oxysterol 7-alpha-hydroxylase activity|oxidoreductase activity|heme binding|oxidation-reduction process	path:rno00120	Primary bile acid biosynthesis
rat_circ_1644	116.058	31.0023	201.114	6.48707	2.69757	0.034444	0.863563	Up	9	46654416	46655607	+	1191	1191	intergenic	-	-	-	-	-	-	-	-	-
rat_circ_1652	80.5125	1.06905	159.956	149.625	7.22521	4.02e-05	0.020837	Up	6	60608268	60630972	+	22704	15109	intergenic-exon	ENSRNOT00000070985	Rnor_5.0:6:60606789:60616769:1	ENSRNOG00000023316	Grhl1	313993
rat_circ_1664	67.0158	129.354	4.67707	0.036157	-4.78958	0.000734	0.095157	Down	9	16684306	16684732	+	426	198	exon-intron	ENSRNOT00000026831	Rnor_5.0:9:16673067:16687769:1	ENSRNOG00000019752	Slc29a1	63997	GO:0005337,GO:0005886,GO:0006810,GO:0007595,GO:0015858,GO:0015862,GO:0016020,GO:0016021,GO:0016323,GO:0016324,GO:0030431,GO:0060079,GO:0071333,GO:0071456,GO:1901642	nucleoside transmembrane transporter activity|plasma membrane|transport|lactation|nucleoside transport|uridine transport|membrane|integral component of membrane|basolateral plasma membrane|apical plasma membrane|sleep|regulation of excitatory postsynaptic membrane potential|cellular response to glucose stimulus|cellular response to hypoxia|nucleoside transmembrane transport	path:rno05034	Alcoholism
rat_circ_1670	15.4343	29.9333	0.935414	0.03125	-5	0.001439	0.149179	Down	1	108000000	108000000	+	25818	456	exon-intron	ENSRNOT00000022499	Rnor_5.0:1:108304939:108405240:1	ENSRNOG00000016717	Gas2	499156	GO:0005515,GO:0007050	protein binding|cell cycle arrest
rat_circ_1678	327.796	635.013	20.5791	0.032407	-4.94753	0.000558	0.077072	Down	10	46331382	46334129	+	2747	1086	exon	ENSRNOT00000004753	Rnor_5.0:10:46326907:46337840:-1	ENSRNOG00000003463	Srebf1	78968	GO:0046983	protein dimerization activity	path:rno04152,path:rno04932,path:rno04910	AMPK signaling pathway|Non-alcoholic fatty liver disease (NAFLD)|Insulin signaling pathway
rat_circ_1692	79.9779	7.48332	152.472	20.375	4.34873	0.001722	0.162275	Up	1	228000000	228000000	-	664	664	intergenic	-	-	-	-	-	-	-	-	-
rat_circ_1699	694.879	110.112	1279.65	11.6214	3.53871	0.005879	0.307793	Up	5	109000000	109000000	-	8285	962	intergenic-exon	ENSRNOT00000009749	Rnor_5.0:5:108985563:108999161:-1	ENSRNOG00000007060	Plin2	298199	GO:0003674,GO:0005515,GO:0005634,GO:0005737,GO:0005811,GO:0005829,GO:0005886,GO:0014070,GO:0015909,GO:0019915,GO:0042493	molecular_function|protein binding|nucleus|cytoplasm|lipid particle|cytosol|plasma membrane|response to organic cyclic compound|long-chain fatty acid transport|lipid storage|response to drug
rat_circ_1708	10.49	18.1738	2.80624	0.154412	-2.69515	0.039674	0.924093	Down	5	103000000	104000000	-	8513	397	exon-intron	ENSRNOT00000051028	Rnor_5.0:5:103442809:103596543:-1	ENSRNOG00000007894	Mpdz	29365	GO:0005515,GO:0005737,GO:0005923,GO:0007155,GO:0008022,GO:0012505,GO:0014069,GO:0016324,GO:0016327,GO:0030425,GO:0031410,GO:0035556,GO:0042552,GO:0043220,GO:0045211	protein binding|cytoplasm|tight junction|cell adhesion|protein C-terminus binding|endomembrane system|postsynaptic density|apical plasma membrane|apicolateral plasma membrane|dendrite|cytoplasmic vesicle|intracellular signal transduction|myelination|Schmidt-Lanterman incisure|postsynaptic membrane	path:rno04530	Tight junction
rat_circ_1749	300.469	25.6571	575.28	22.4219	4.48684	0.001433	0.149179	Up	1	228000000	228000000	-	1905	1905	intergenic	-	-	-	-	-	-	-	-	-
rat_circ_178	5.34523	10.6905	0	0	#NAME?	0.005834	0.307793	Down	1	157000000	157000000	+	1767	196	exon-intron	ENSRNOT00000018990	Rnor_5.0:1:157106652:157285107:1	ENSRNOG00000013925	Nox4	85431	GO:0000902,GO:0001666,GO:0001725,GO:0005515,GO:0005739,GO:0005789,GO:0005925,GO:0006801,GO:0007568,GO:0007569,GO:0008285,GO:0014911,GO:0016174,GO:0016175,GO:0016324,GO:0016491,GO:0042554,GO:0043020,GO:0043065,GO:0043406,GO:0045453,GO:0048471,GO:0050664,GO:0050667,GO:0051496,GO:0051897,GO:0055007,GO:0055114,GO:0070374,GO:0071320,GO:0071333,GO:0071480,GO:0071560,GO:0071944,GO:0072341,GO:0072593,GO:…	cell morphogenesis|response to hypoxia|stress fiber|protein binding|mitochondrion|endoplasmic reticulum membrane|focal adhesion|superoxide metabolic process|aging|cell aging|negative regulation of cell proliferation|positive regulation of smooth muscle cell migration|NAD(P)H oxidase activity|superoxide-generating NADPH oxidase activity|apical plasma membrane|oxidoreductase activity|superoxide ani…
rat_circ_182	299.466	570.87	28.0624	0.049157	-4.34645	0.001824	0.164407	Down	4	222000000	222000000	+	79382	48811	intergenic-exon	ENSRNOT00000044408	Rnor_5.0:4:221588945:221648095:1	ENSRNOG00000005599	Cpamd8	297568	GO:0004866,GO:0005576,GO:0005615,GO:0010951	endopeptidase inhibitor activity|extracellular region|extracellular space|negative regulation of endopeptidase activity
rat_circ_1839	15.5012	31.0023	0	0	#NAME?	0.000253	0.058181	Down	6	118000000	118000000	+	505	505	exon-intron	ENSRNOT00000011662	Rnor_5.0:6:118461006:118509830:1	ENSRNOG00000008614	Zfyve1	299188	GO:0000407,GO:0005515,GO:0005545,GO:0005547,GO:0005776,GO:0005783,GO:0005795,GO:0010923,GO:0043325,GO:0044233,GO:0046872,GO:0048471,GO:0097629	pre-autophagosomal structure|protein binding|1-phosphatidylinositol binding|phosphatidylinositol-3|autophagic vacuole|endoplasmic reticulum|Golgi stack|negative regulation of phosphatase activity|phosphatidylinositol-3|ER-mitochondrion membrane contact site|metal ion binding|perinuclear region of cytoplasm|extrinsic component of omegasome membrane
rat_circ_1866	21.8486	5.34523	38.352	7.175	2.84298	0.023276	0.670153	Up	18	51079299	51083938	-	4639	449	exon-intron	ENSRNOT00000039177	Rnor_5.0:18:51040248:51192562:-1	ENSRNOG00000023013	2016-03-03	364878	GO:0005515,GO:0005764,GO:0005768,GO:0006897,GO:0008270,GO:0016021,GO:0016567,GO:0016874,GO:0030659,GO:0031901,GO:0046872	protein binding|lysosome|endosome|endocytosis|zinc ion binding|integral component of membrane|protein ubiquitination|ligase activity|cytoplasmic vesicle membrane|early endosome membrane|metal ion binding
rat_circ_1900	9.48777	2.13809	16.8375	7.875	2.97728	0.033339	0.863563	Up	2	251000000	251000000	-	4261	4261	exon-intron	ENSRNOT00000030798	Rnor_5.0:2:251345862:251401138:-1	ENSRNOG00000022636	Alpk1	310879	GO:0004674,GO:0005524,GO:0006468,GO:0016772	protein serine/threonine kinase activity|ATP binding|protein phosphorylation|transferase activity
rat_circ_1933	27.0602	51.3142	2.80624	0.054688	-4.19265	0.002182	0.180958	Down	12	12819337	12819740	-	403	403	intergenic	-	-	-	-	-	-	-	-	-
rat_circ_1967	456.282	26.7261	885.837	33.145	5.05072	0.000367	0.069085	Up	11	84471858	84523269	-	51411	34755	intergenic-exon	ENSRNOT00000048158	Rnor_5.0:11:84457804:84489268:-1	ENSRNOG00000031231	Kng2	25087	GO:0004869,GO:0010951	cysteine-type endopeptidase inhibitor activity|negative regulation of endopeptidase activity	path:rno04610	Complement and coagulation cascades
rat_circ_1975	11.2918	1.06905	21.5145	20.125	4.33092	0.005939	0.307793	Up	4	205000000	205000000	-	2968	2968	intergenic	-	-	-	-	-	-	-	-	-
rat_circ_1984	48.5747	13.8976	83.2519	5.99038	2.58265	0.035818	0.867612	Up	19	52499784	52539491	+	39707	31212	intergenic-exon	ENSRNOT00000022721	Rnor_5.0:19:52498945:52509800:-1	ENSRNOG00000016348	Tat	24813	GO:0004838,GO:0005739,GO:0006094,GO:0006103,GO:0006520,GO:0006536,GO:0006559,GO:0006572,GO:0006979,GO:0008152,GO:0008483,GO:0009058,GO:0009072,GO:0009074,GO:0014070,GO:0016597,GO:0016829,GO:0030170,GO:0046689,GO:0051384,GO:0080130	L-tyrosine:2-oxoglutarate aminotransferase activity|mitochondrion|gluconeogenesis|2-oxoglutarate metabolic process|cellular amino acid metabolic process|glutamate metabolic process|L-phenylalanine catabolic process|tyrosine catabolic process|response to oxidative stress|metabolic process|transaminase activity|biosynthetic process|aromatic amino acid family metabolic process|aromatic amino acid fa…	path:rno00270,path:rno00350,path:rno00360,path:rno00400,path:rno00130,path:rno01230	Cysteine and methionine metabolism|Tyrosine metabolism|Phenylalanine metabolism|Phenylalanine, tyrosine and tryptophan biosynthesis|Ubiquinone and other terpenoid-quinone biosynthesis|Biosynthesis of amino acids
rat_circ_1988	13.6971	24.588	2.80624	0.11413	-3.13124	0.016839	0.55484	Down	15	41415018	41424484	-	9466	357	exon-intron	ENSRNOT00000012093	Rnor_5.0:15:41389716:41509443:-1	ENSRNOG00000008989	Cryl1	290277	GO:0003857,GO:0005634,GO:0005730,GO:0005737,GO:0005794,GO:0005829,GO:0005886,GO:0006631,GO:0016491,GO:0042803,GO:0050104,GO:0055114,GO:0070062,GO:0070403	3-hydroxyacyl-CoA dehydrogenase activity|nucleus|nucleolus|cytoplasm|Golgi apparatus|cytosol|plasma membrane|fatty acid metabolic process|oxidoreductase activity|protein homodimerization activity|L-gulonate 3-dehydrogenase activity|oxidation-reduction process|extracellular vesicular exosome|NAD+ binding	path:rno00040	Pentose and glucuronate interconversions
rat_circ_2004	282.562	38.4856	526.638	13.684	3.77442	0.005492	0.307793	Up	1	191000000	191000000	+	6154	240	exon-intron	ENSRNOT00000030540	Rnor_5.0:1:191272625:191380855:1	ENSRNOG00000024712	Insc	293166	GO:0000132,GO:0005488,GO:0005515,GO:0045177,GO:0060487	establishment of mitotic spindle orientation|binding|protein binding|apical part of cell|lung epithelial cell differentiation
rat_circ_2008	36.2139	3.20714	69.2207	21.5833	4.43185	0.001611	0.159063	Up	7	121000000	121000000	+	242	242	exon-intron	ENSRNOT00000067032	Rnor_5.0:7:121287085:121292461:-1	ENSRNOG00000016896	Rpl3	300079	GO:0003735,GO:0005622,GO:0005730,GO:0005840,GO:0006412,GO:0071353	structural constituent of ribosome|intracellular|nucleolus|ribosome|translation|cellular response to interleukin-4	path:rno03010	Ribosome
rat_circ_2072	58.0625	16.0357	100.089	6.24167	2.64193	0.033217	0.863563	Up	13	75668567	75668872	-	305	305	exon-intron	ENSRNOT00000003605	Rnor_5.0:13:75622195:75749168:-1	ENSRNOG00000002680	Lamc1	117036	GO:0005201,GO:0005515,GO:0005578,GO:0005604,GO:0005605,GO:0005606,GO:0006461,GO:0007155,GO:0016477,GO:0022617,GO:0031012,GO:0031175,GO:0031581,GO:0034446,GO:0043208,GO:0043259,GO:0070062	extracellular matrix structural constituent|protein binding|proteinaceous extracellular matrix|basement membrane|basal lamina|laminin-1 complex|protein complex assembly|cell adhesion|cell migration|extracellular matrix disassembly|extracellular matrix|neuron projection development|hemidesmosome assembly|substrate adhesion-dependent cell spreading|glycosphingolipid binding|laminin-10 complex|extra…	path:rno04510,path:rno04151,path:rno04512,path:rno05200,path:rno05222,path:rno05145,path:rno05146,path:rno05020	Focal adhesion|PI3K-Akt signaling pathway|ECM-receptor interaction|Pathways in cancer|Small cell lung cancer|Toxoplasmosis|Amoebiasis|Prion diseases
rat_circ_2077	4496.34	1740.4	7252.27	4.167	2.05901	0.046747	0.976936	Up	9	78687014	78738233	-	51219	5694	exon-intron	ENSRNOT00000019772	Rnor_5.0:9:78674439:78743407:-1	ENSRNOG00000014288	Fn1	25661	GO:0002020,GO:0005178,GO:0005515,GO:0005576,GO:0005577,GO:0005604,GO:0005605,GO:0005615,GO:0005793,GO:0007044,GO:0007155,GO:0007160,GO:0007161,GO:0010952,GO:0016324,GO:0016504,GO:0018149,GO:0031012,GO:0033622,GO:0034446,GO:0035987,GO:0042060,GO:0045773,GO:0070062,GO:0072562	protease binding|integrin binding|protein binding|extracellular region|fibrinogen complex|basement membrane|basal lamina|extracellular space|endoplasmic reticulum-Golgi intermediate compartment|cell-substrate junction assembly|cell adhesion|cell-matrix adhesion|calcium-independent cell-matrix adhesion|positive regulation of peptidase activity|apical plasma membrane|peptidase activator activity|pe…	path:rno04810,path:rno04510,path:rno04151,path:rno04512,path:rno05200,path:rno05205,path:rno05222,path:rno05100,path:rno05146	Regulation of actin cytoskeleton|Focal adhesion|PI3K-Akt signaling pathway|ECM-receptor interaction|Pathways in cancer|Proteoglycans in cancer|Small cell lung cancer|Bacterial invasion of epithelial cells|Amoebiasis
rat_circ_2096	3845.36	297.195	7393.52	24.8777	4.63678	8.14e-05	0.033728	Up	2	201000000	201000000	+	187	187	exon	ENSRNOT00000012192	Rnor_5.0:2:201316925:201428141:1	ENSRNOG00000024848	Fga	361969	GO:0005102,GO:0005577,GO:0007165,GO:0030168,GO:0030674,GO:0051258	receptor binding|fibrinogen complex|signal transduction|platelet activation|protein binding|protein polymerization	path:rno04610,path:rno04611	Complement and coagulation cascades|Platelet activation
rat_circ_2111	539.266	0	1078.53	Inf	Inf	3.55e-08	7.35e-05	Up	7	71231870	71238264	+	6394	6394	exon-intron	ENSRNOT00000037218	Rnor_5.0:7:71230580:71245092:1	ENSRNOG00000029651	LOC100365958	100000000	GO:0008152,GO:0016491,GO:0055114	metabolic process|oxidoreductase activity|oxidation-reduction process
rat_circ_2141	19.176	0	38.352	Inf	Inf	0.000227	0.058181	Up	15	58215723	58252327	-	36604	214	exon-intron	ENSRNOT00000066888	Rnor_5.0:15:58102193:58290602:-1	ENSRNOG00000014478	Fndc3a	306022	GO:0001669,GO:0005515,GO:0005794,GO:0005829,GO:0007286,GO:0009566,GO:0012506,GO:0016020,GO:0016337,GO:0031410,GO:0044822,GO:0060009	acrosomal vesicle|protein binding|Golgi apparatus|cytosol|spermatid development|fertilization|vesicle membrane|membrane|single organismal cell-cell adhesion|cytoplasmic vesicle|poly(A) RNA binding|Sertoli cell development
rat_circ_2175	29.5992	9.6214	49.577	5.15278	2.36535	0.049936	0.995367	Up	1	243000000	243000000	+	2887	221	exon-intron	ENSRNOT00000016164	Rnor_5.0:1:243339733:243618637:1	ENSRNOG00000012036	Pcsk5	116548	GO:0001822,GO:0002001,GO:0004175,GO:0004252,GO:0005615,GO:0005794,GO:0006465,GO:0006508,GO:0007507,GO:0007566,GO:0008233,GO:0009952,GO:0016021,GO:0016485,GO:0016486,GO:0019058,GO:0030141,GO:0030323,GO:0035108,GO:0042089,GO:0042277,GO:0043043,GO:0048566,GO:0048706	kidney development|renin secretion into blood stream|endopeptidase activity|serine-type endopeptidase activity|extracellular space|Golgi apparatus|signal peptide processing|proteolysis|heart development|embryo implantation|peptidase activity|anterior/posterior pattern specification|integral component of membrane|protein processing|peptide hormone processing|viral life cycle|secretory granule|resp…
rat_circ_2176	52.3832	104.766	0	0	#NAME?	1.39e-05	0.009605	Down	4	240000000	240000000	+	7862	353	exon-intron	ENSRNOT00000013409	Rnor_5.0:4:240035323:240102727:1	ENSRNOG00000030538	Slco1b2	58978	GO:0001889,GO:0005215,GO:0005515,GO:0005886,GO:0006810,GO:0006855,GO:0006857,GO:0008514,GO:0015125,GO:0015198,GO:0015238,GO:0015721,GO:0015893,GO:0016020,GO:0016021,GO:0016323,GO:0022857,GO:0032496,GO:0033993,GO:0034097,GO:0042493,GO:0043434,GO:0046677,GO:0051384,GO:0055085	liver development|transporter activity|protein binding|plasma membrane|transport|drug transmembrane transport|oligopeptide transport|organic anion transmembrane transporter activity|bile acid transmembrane transporter activity|oligopeptide transporter activity|drug transmembrane transporter activity|bile acid and bile salt transport|drug transport|membrane|integral component of membrane|basolater…	path:rno04976	Bile secretion
rat_circ_218	16.7706	28.8642	4.67707	0.162037	-2.6256	0.033411	0.863563	Down	8	131000000	131000000	+	13084	631	exon-intron	ENSRNOT00000005440	Rnor_5.0:8:131000653:131031922:1	ENSRNOG00000004085	Tcaim	363169	GO:0005739	mitochondrion
rat_circ_2220	7.48332	0	14.9666	Inf	Inf	0.003287	0.221682	Up	9	87639982	87648341	-	8359	8359	intergenic	-	-	-	-	-	-	-	-	-
rat_circ_2248	15940.7	4127.58	27753.7	6.72397	2.74931	0.002154	0.180958	Up	6	137000000	137000000	+	17053	12500	intergenic-exon	ENSRNOT00000014073	Rnor_5.0:6:137283364:137292168:1	ENSRNOG00000010527	Serpina3n	24795	GO:0004867,GO:0005576,GO:0005615,GO:0006954,GO:0010951,GO:0030162,GO:0032496,GO:0034516,GO:0071320,GO:0071346,GO:0071347,GO:0071354,GO:0071385	serine-type endopeptidase inhibitor activity|extracellular region|extracellular space|inflammatory response|negative regulation of endopeptidase activity|regulation of proteolysis|response to lipopolysaccharide|response to vitamin B6|cellular response to cAMP|cellular response to interferon-gamma|cellular response to interleukin-1|cellular response to interleukin-6|cellular response to glucocorti…
rat_circ_2265	63.5414	13.8976	113.185	8.14423	3.02578	0.01719	0.55484	Up	1	266000000	266000000	-	31103	29848	intergenic-exon	ENSRNOT00000015801	Rnor_5.0:1:266157078:266215685:-1	ENSRNOG00000047945	Cyp2c12	25011	GO:0004497,GO:0005506,GO:0016705,GO:0020037,GO:0055114	monooxygenase activity|iron ion binding|oxidoreductase activity|heme binding|oxidation-reduction process	path:rno05204,path:rno00140,path:rno00590,path:rno00591,path:rno00830,path:rno04726,path:rno04750	Chemical carcinogenesis|Steroid hormone biosynthesis|Arachidonic acid metabolism|Linoleic acid metabolism|Retinol metabolism|Serotonergic synapse|Inflammatory mediator regulation of TRP channels
rat_circ_2270	430.692	777.196	84.1873	0.108322	-3.2066	0.013407	0.505321	Down	4	240000000	240000000	+	18417	1129	exon-intron	ENSRNOT00000013409	Rnor_5.0:4:240035323:240102727:1	ENSRNOG00000030538	Slco1b2	58978	GO:0001889,GO:0005215,GO:0005515,GO:0005886,GO:0006810,GO:0006855,GO:0006857,GO:0008514,GO:0015125,GO:0015198,GO:0015238,GO:0015721,GO:0015893,GO:0016020,GO:0016021,GO:0016323,GO:0022857,GO:0032496,GO:0033993,GO:0034097,GO:0042493,GO:0043434,GO:0046677,GO:0051384,GO:0055085	liver development|transporter activity|protein binding|plasma membrane|transport|drug transmembrane transport|oligopeptide transport|organic anion transmembrane transporter activity|bile acid transmembrane transporter activity|oligopeptide transporter activity|drug transmembrane transporter activity|bile acid and bile salt transport|drug transport|membrane|integral component of membrane|basolater…	path:rno04976	Bile secretion
rat_circ_2297	12.7617	2.13809	23.3854	10.9375	3.45121	0.013381	0.505321	Up	5	109000000	109000000	-	133	133	exon	ENSRNOT00000009749	Rnor_5.0:5:108985563:108999161:-1	ENSRNOG00000007060	Plin2	298199	GO:0003674,GO:0005515,GO:0005634,GO:0005737,GO:0005811,GO:0005829,GO:0005886,GO:0014070,GO:0015909,GO:0019915,GO:0042493	molecular_function|protein binding|nucleus|cytoplasm|lipid particle|cytosol|plasma membrane|response to organic cyclic compound|long-chain fatty acid transport|lipid storage|response to drug
rat_circ_2316	37.0157	68.4189	5.61249	0.082031	-3.60768	0.005369	0.307793	Down	6	66604617	66647566	+	42949	11313	exon-intron	ENSRNOT00000032108	Rnor_5.0:6:66448763:66793162:1	ENSRNOG00000023116	Agmo	362732	GO:0005506,GO:0005783,GO:0005789,GO:0006633,GO:0006643,GO:0016021,GO:0016491,GO:0046485,GO:0050479,GO:0055114	iron ion binding|endoplasmic reticulum|endoplasmic reticulum membrane|fatty acid biosynthetic process|membrane lipid metabolic process|integral component of membrane|oxidoreductase activity|ether lipid metabolic process|glyceryl-ether monooxygenase activity|oxidation-reduction process
rat_circ_2323	20.3787	34.2094	6.5479	0.191406	-2.38529	0.047347	0.976936	Down	15	13143561	13147285	-	3724	3724	exon-intron	ENSRNOT00000008989	Rnor_5.0:15:12953151:13147289:-1	ENSRNOG00000006649	Thrb	24831	GO:0003700,GO:0003707,GO:0004887,GO:0005634,GO:0006351,GO:0006355,GO:0008270,GO:0030522,GO:0043401,GO:0043565	sequence-specific DNA binding transcription factor activity|steroid hormone receptor activity|thyroid hormone receptor activity|nucleus|transcription|regulation of transcription|zinc ion binding|intracellular receptor signaling pathway|steroid hormone mediated signaling pathway|sequence-specific DNA binding	path:rno04080,path:rno04919	Neuroactive ligand-receptor interaction|Thyroid hormone signaling pathway
rat_circ_2338	16.2361	27.7952	4.67707	0.168269	-2.57116	0.037012	0.871885	Down	8	111000000	111000000	-	204	204	intron	ENSRNOT00000012725	Rnor_5.0:8:111064527:111112746:-1	ENSRNOG00000030625	Tf	24825	GO:0001895,GO:0003924,GO:0005515,GO:0005525,GO:0005576,GO:0005615,GO:0005769,GO:0005770,GO:0005789,GO:0005881,GO:0005905,GO:0006826,GO:0006879,GO:0007264,GO:0008199,GO:0009925,GO:0009986,GO:0016021,GO:0016023,GO:0016324,GO:0030139,GO:0031625,GO:0031982,GO:0045178,GO:0048471,GO:0055037,GO:0070062,GO:0072562	retina homeostasis|GTPase activity|protein binding|GTP binding|extracellular region|extracellular space|early endosome|late endosome|endoplasmic reticulum membrane|cytoplasmic microtubule|coated pit|iron ion transport|cellular iron ion homeostasis|small GTPase mediated signal transduction|ferric iron binding|basal plasma membrane|cell surface|integral component of membrane|cytoplasmic membrane-bo…	path:rno04066,path:rno04978	HIF-1 signaling pathway|Mineral absorption
rat_circ_2339	5.81293	10.6905	0.935414	0.0875	-3.51457	0.029019	0.791522	Down	8	109000000	109000000	+	2840	378	exon	ENSRNOT00000066917	Rnor_5.0:8:108373849:108760291:1	ENSRNOG00000015389	Stag1	315958	GO:0000785,GO:0003682,GO:0005488,GO:0005515,GO:0005634,GO:0005654	chromatin|chromatin binding|binding|protein binding|nucleus|nucleoplasm	path:rno04110	Cell cycle
rat_circ_2344	76.4367	3.20714	149.666	46.6667	5.54432	0.000264	0.058181	Up	7	71233151	71249527	+	16376	10738	intergenic-exon-intron	ENSRNOT00000037218	Rnor_5.0:7:71230580:71245092:1	ENSRNOG00000029651	LOC100365958	100000000	GO:0008152,GO:0016491,GO:0055114	metabolic process|oxidoreductase activity|oxidation-reduction process
rat_circ_2362	63.9423	5.34523	122.539	22.925	4.51885	0.001284	0.149179	Up	1	228000000	228000000	-	317	317	intergenic	-	-	-	-	-	-	-	-	-
rat_circ_239	2.80624	0	5.61249	Inf	Inf	0.04854	0.976936	Up	1	106000000	106000000	+	2295	499	exon-intron	ENSRNOT00000046529	Rnor_5.0:1:105631322:105994388:1	ENSRNOG00000014530	Nav2	171563	GO:0003025,GO:0005515,GO:0005524,GO:0005614,GO:0005654,GO:0007399,GO:0007605,GO:0007608,GO:0007626,GO:0008152,GO:0008201,GO:0017111,GO:0021554,GO:0021563,GO:0021564,GO:0031012	regulation of systemic arterial blood pressure by baroreceptor feedback|protein binding|ATP binding|interstitial matrix|nucleoplasm|nervous system development|sensory perception of sound|sensory perception of smell|locomotory behavior|metabolic process|heparin binding|nucleoside-triphosphatase activity|optic nerve development|glossopharyngeal nerve development|vagus nerve development|extracellula…
rat_circ_245	51.8487	88.7307	14.9666	0.168675	-2.56768	0.035994	0.867612	Down	4	64837836	64843625	-	5789	5789	intergenic	-	-	-	-	-	-	-	-	-
rat_circ_247	2.67261	5.34523	0	0	#NAME?	0.044431	0.969522	Down	4	31514151	31524416	-	10265	712	exon-intron	ENSRNOT00000013817	Rnor_5.0:4:31041996:31598338:-1	ENSRNOG00000009957	Slc25a13	362322	GO:0003674,GO:0005313,GO:0005509,GO:0005575,GO:0005739,GO:0005743,GO:0006754,GO:0008150,GO:0015183,GO:0015810,GO:0015813,GO:0016021,GO:0043490,GO:0045333,GO:0051592,GO:0055085	molecular_function|L-glutamate transmembrane transporter activity|calcium ion binding|cellular_component|mitochondrion|mitochondrial inner membrane|ATP biosynthetic process|biological_process|L-aspartate transmembrane transporter activity|aspartate transport|L-glutamate transport|integral component of membrane|malate-aspartate shuttle|cellular respiration|response to calcium ion|transmembrane tra…
rat_circ_274	3.74166	7.48332	0	0	#NAME?	0.01668	0.55484	Down	11	92231352	92236363	-	5011	342	exon	ENSRNOT00000057502	Rnor_5.0:11:92071681:92313960:-1	ENSRNOG00000037851	Spidr	498119	GO:0000228,GO:0000724,GO:0005515,GO:0005654,GO:0006974,GO:0010569,GO:0031334,GO:0070202,GO:0071479,GO:0072711,GO:0072757,GO:2000781	nuclear chromosome|double-strand break repair via homologous recombination|protein binding|nucleoplasm|cellular response to DNA damage stimulus|regulation of double-strand break repair via homologous recombination|positive regulation of protein complex assembly|regulation of establishment of protein localization to chromosome|cellular response to ionizing radiation|cellular response to hydroxyure…
rat_circ_285	8.48554	1.06905	15.902	14.875	3.89482	0.013918	0.515226	Up	13	83749742	83749929	+	187	187	intergenic	-	-	-	-	-	-	-	-	-
rat_circ_303	80.3788	156.081	4.67707	0.029966	-5.06054	0.000474	0.077072	Down	17	72013402	72014860	-	1458	334	exon-intron	ENSRNOT00000024952	Rnor_5.0:17:72003434:72030115:-1	ENSRNOG00000018091	Gdi2	29662	GO:0005093,GO:0005096,GO:0005097,GO:0005515,GO:0005794,GO:0005829,GO:0005925,GO:0007264,GO:0015031,GO:0016020,GO:0016192,GO:0031267,GO:0031982,GO:0032851,GO:0043547,GO:0044822,GO:0050790,GO:0070062	Rab GDP-dissociation inhibitor activity|GTPase activator activity|Rab GTPase activator activity|protein binding|Golgi apparatus|cytosol|focal adhesion|small GTPase mediated signal transduction|protein transport|membrane|vesicle-mediated transport|small GTPase binding|vesicle|positive regulation of Rab GTPase activity|positive regulation of GTPase activity|poly(A) RNA binding|regulation of catalyt…
rat_circ_3	43.8977	13.8976	73.8977	5.31731	2.4107	0.047459	0.976936	Up	2	177000000	177000000	-	878	458	exon-intron	ENSRNOT00000016016	Rnor_5.0:2:177110681:177122888:-1	ENSRNOG00000011586	Ccnl1	101000000	GO:0000079,GO:0005515,GO:0005634,GO:0006351,GO:0006355,GO:0006396,GO:0016607,GO:0019901	regulation of cyclin-dependent protein serine/threonine kinase activity|protein binding|nucleus|transcription|regulation of transcription|RNA processing|nuclear speck|protein kinase binding
rat_circ_354	6.41427	12.8285	0	0	#NAME?	0.003422	0.221682	Down	7	78839802	78843344	-	3542	442	exon-intron	ENSRNOT00000006004	Rnor_5.0:7:78796405:78873621:-1	ENSRNOG00000004298	Dpys	65135	GO:0002058,GO:0002059,GO:0004157,GO:0005737,GO:0005829,GO:0006208,GO:0006210,GO:0006212,GO:0008270,GO:0016597,GO:0016787,GO:0016810,GO:0016812,GO:0019482,GO:0019860,GO:0051219,GO:0051260,GO:0051289,GO:0070062	uracil binding|thymine binding|dihydropyrimidinase activity|cytoplasm|cytosol|pyrimidine nucleobase catabolic process|thymine catabolic process|uracil catabolic process|zinc ion binding|amino acid binding|hydrolase activity|hydrolase activity|hydrolase activity|beta-alanine metabolic process|uracil metabolic process|phosphoprotein binding|protein homooligomerization|protein homotetramerization|ex…	path:rno00770,path:rno00410,path:rno00240,path:rno00983	Pantothenate and CoA biosynthesis|beta-Alanine metabolism|Pyrimidine metabolism|Drug metabolism - other enzymes
rat_circ_393	4.67707	0	9.35414	Inf	Inf	0.012027	0.498647	Up	6	20908999	20911767	+	2768	333	exon-intron	ENSRNOT00000061747	Rnor_5.0:6:20900469:21002055:1	ENSRNOG00000014879	Ttc7a	362696	GO:0005515,GO:0006879,GO:0030097	protein binding|cellular iron ion homeostasis|hemopoiesis
rat_circ_394	15.7016	26.7261	4.67707	0.175	-2.51457	0.041156	0.947963	Down	10	67397820	67398171	-	351	202	exon-intron	ENSRNOT00000000254	Rnor_5.0:10:67394162:67406916:-1	ENSRNOG00000000237	RGD1310429	303764
rat_circ_39	45.4344	83.3855	7.48332	0.089744	-3.47805	0.00687	0.335404	Down	4	62534980	62540220	-	5240	491	exon-intron	ENSRNOT00000059892	Rnor_5.0:4:62519695:62563986:-1	ENSRNOG00000011184	Slc13a4	503568	GO:0005215,GO:0006814,GO:0016020,GO:0016021,GO:0055085	transporter activity|sodium ion transport|membrane|integral component of membrane|transmembrane transport
rat_circ_435	100.156	173.185	27.127	0.156636	-2.67451	0.034157	0.863563	Down	15	88307684	88336737	-	29053	29053	intergenic-exon-intron	ENSRNOT00000012424	Rnor_5.0:15:88095615:88331655:-1	ENSRNOG00000009145	Klf12	306110	GO:0000122,GO:0000977,GO:0001227,GO:0003677,GO:0003700,GO:0005515,GO:0006355,GO:0045944,GO:0046872	negative regulation of transcription from RNA polymerase II promoter|RNA polymerase II regulatory region sequence-specific DNA binding|RNA polymerase II transcription regulatory region sequence-specific DNA binding transcription factor activity involved in negative regulation of transcription|DNA binding|sequence-specific DNA binding transcription factor activity|protein binding|regulation of tra…
rat_circ_45	146.927	262.985	30.8687	0.117378	-3.09077	0.018026	0.561134	Down	7	124000000	124000000	-	35155	28643	intergenic-exon	ENSRNOT00000011880	Rnor_5.0:7:123583985:123593008:-1	ENSRNOG00000032261	Cyp2d4	171522	GO:0004497,GO:0004509,GO:0005506,GO:0005575,GO:0005737,GO:0005789,GO:0007565,GO:0008391,GO:0010033,GO:0016705,GO:0017144,GO:0019369,GO:0020037,GO:0042416,GO:0042417,GO:0043231,GO:0055114,GO:0070330	monooxygenase activity|steroid 21-monooxygenase activity|iron ion binding|cellular_component|cytoplasm|endoplasmic reticulum membrane|female pregnancy|arachidonic acid monooxygenase activity|response to organic substance|oxidoreductase activity|drug metabolic process|arachidonic acid metabolic process|heme binding|dopamine biosynthetic process|dopamine metabolic process|intracellular membrane-bou…	path:rno00140,path:rno04726	Steroid hormone biosynthesis|Serotonergic synapse
rat_circ_468	15.1003	2.13809	28.0624	13.125	3.71425	0.007953	0.358417	Up	8	58373118	58388212	-	15094	306	exon-intron	ENSRNOT00000020332	Rnor_5.0:8:58364273:58430726:-1	ENSRNOG00000015149	Nrg4	690919	GO:0003674,GO:0005515,GO:0008150	molecular_function|protein binding|biological_process	path:rno04012	ErbB signaling pathway
rat_circ_47	17.9733	33.1404	2.80624	0.084677	-3.56188	0.007174	0.335404	Down	6	66668237	66668734	-	497	497	intron	ENSRNOT00000032108	Rnor_5.0:6:66448763:66793162:1	ENSRNOG00000023116	Agmo	362732	GO:0005506,GO:0005783,GO:0005789,GO:0006633,GO:0006643,GO:0016021,GO:0016491,GO:0046485,GO:0050479,GO:0055114	iron ion binding|endoplasmic reticulum|endoplasmic reticulum membrane|fatty acid biosynthetic process|membrane lipid metabolic process|integral component of membrane|oxidoreductase activity|ether lipid metabolic process|glyceryl-ether monooxygenase activity|oxidation-reduction process
rat_circ_490	17.7729	29.9333	5.61249	0.1875	-2.41504	0.046474	0.976936	Down	16	48681806	48685702	-	3896	183	exon-intron	ENSRNOT00000014235	Rnor_5.0:16:48653023:48697521:-1	ENSRNOG00000010633	Acsl1	25288	GO:0001676,GO:0003824,GO:0003987,GO:0004467,GO:0005524,GO:0005739,GO:0005741,GO:0005778,GO:0005783,GO:0005789,GO:0005886,GO:0006629,GO:0006631,GO:0006641,GO:0007584,GO:0008152,GO:0008610,GO:0010033,GO:0014070,GO:0015908,GO:0016020,GO:0016021,GO:0033211,GO:0034201,GO:0042178,GO:0042493,GO:0044539,GO:0071902	long-chain fatty acid metabolic process|catalytic activity|acetate-CoA ligase activity|long-chain fatty acid-CoA ligase activity|ATP binding|mitochondrion|mitochondrial outer membrane|peroxisomal membrane|endoplasmic reticulum|endoplasmic reticulum membrane|plasma membrane|lipid metabolic process|fatty acid metabolic process|triglyceride metabolic process|response to nutrient|metabolic process|li…	path:rno04146,path:rno00061,path:rno00071,path:rno01212,path:rno03320,path:rno04920	Peroxisome|Fatty acid biosynthesis|Fatty acid degradation|Fatty acid metabolism|PPAR signaling pathway|Adipocytokine signaling pathway
rat_circ_503	52.45	98.3521	6.5479	0.066576	-3.90885	0.003252	0.221682	Down	9	64816130	64837453	+	21323	21323	intergenic	-	-	-	-	-	-	-	-	-
rat_circ_54	13.2963	3.20714	23.3854	7.29167	2.86625	0.028902	0.791522	Up	10	48242433	48273687	+	31254	31254	intergenic	-	-	-	-	-	-	-	-	-
rat_circ_552	4.67707	0	9.35414	Inf	Inf	0.012027	0.498647	Up	5	160000000	160000000	+	9090	516	exon-intron	ENSRNOT00000067631	Rnor_5.0:5:160146094:160313421:1	ENSRNOG00000014368	Eif4g3	298573	GO:0001934,GO:0003723,GO:0003743,GO:0005488,GO:0005515,GO:0006413,GO:0007283,GO:0045727,GO:0060903	positive regulation of protein phosphorylation|RNA binding|translation initiation factor activity|binding|protein binding|translational initiation|spermatogenesis|positive regulation of translation|positive regulation of meiosis I	path:rno03013,path:rno05416	RNA transport|Viral myocarditis
rat_circ_557	101.76	183.876	19.6437	0.106831	-3.22659	0.012919	0.505321	Down	2	262000000	262000000	+	25489	11757	intergenic-exon	ENSRNOT00000016891	Rnor_5.0:2:262237059:262254499:1	ENSRNOG00000046357	Adh4	29646	GO:0001523,GO:0003960,GO:0004022,GO:0004024,GO:0004032,GO:0004745,GO:0005503,GO:0006066,GO:0006067,GO:0006069,GO:0006081,GO:0008270,GO:0016491,GO:0016620,GO:0016747,GO:0019115,GO:0019841,GO:0035276,GO:0042572,GO:0046164,GO:0051287,GO:0055114,GO:1901661	retinoid metabolic process|NADPH:quinone reductase activity|alcohol dehydrogenase (NAD) activity|alcohol dehydrogenase activity|alditol:NADP+ 1-oxidoreductase activity|retinol dehydrogenase activity|all-trans retinal binding|alcohol metabolic process|ethanol metabolic process|ethanol oxidation|cellular aldehyde metabolic process|zinc ion binding|oxidoreductase activity|oxidoreductase activity|tra…	path:rno05204,path:rno00350,path:rno00010,path:rno00071,path:rno00830,path:rno00980,path:rno00982	Chemical carcinogenesis|Tyrosine metabolism|Glycolysis / Gluconeogenesis|Fatty acid degradation|Retinol metabolism|Metabolism of xenobiotics by cytochrome P450|Drug metabolism - cytochrome P450
rat_circ_573	6.41427	12.8285	0	0	#NAME?	0.003422	0.221682	Down	7	26686192	26688349	+	2157	228	exon-intron	ENSRNOT00000011572	Rnor_5.0:7:26651682:26734269:1	ENSRNOG00000008713	Slc41a2	362861	GO:0006812,GO:0008324	cation transport|cation transmembrane transporter activity
rat_circ_621	787.552	1345.93	229.177	0.170274	-2.55407	0.036727	0.871885	Down	13	90225802	90237839	+	12037	1281	exon-intron	ENSRNOT00000005611	Rnor_5.0:13:90223961:90240182:1	ENSRNOG00000004027	Aldh9a1	64040	GO:0001822,GO:0001889,GO:0004029,GO:0005739,GO:0005829,GO:0006081,GO:0008152,GO:0009437,GO:0016491,GO:0016620,GO:0019145,GO:0042136,GO:0042803,GO:0043176,GO:0045329,GO:0047105,GO:0051287,GO:0055114,GO:0070062	kidney development|liver development|aldehyde dehydrogenase (NAD) activity|mitochondrion|cytosol|cellular aldehyde metabolic process|metabolic process|carnitine metabolic process|oxidoreductase activity|oxidoreductase activity|aminobutyraldehyde dehydrogenase activity|neurotransmitter biosynthetic process|protein homodimerization activity|amine binding|carnitine biosynthetic process|4-trimethylam…	path:rno00280,path:rno00310,path:rno00330,path:rno00340,path:rno00380,path:rno00010,path:rno00053,path:rno00620,path:rno00071,path:rno00561,path:rno00410	Valine, leucine and isoleucine degradation|Lysine degradation|Arginine and proline metabolism|Histidine metabolism|Tryptophan metabolism|Glycolysis / Gluconeogenesis|Ascorbate and aldarate metabolism|Pyruvate metabolism|Fatty acid degradation|Glycerolipid metabolism|beta-Alanine metabolism
rat_circ_645	92.8733	168.909	16.8375	0.099684	-3.3265	0.010514	0.463746	Down	6	2253554	2264147	+	10593	438	exon	ENSRNOT00000008045	Rnor_5.0:6:2200625:2264456:1	ENSRNOG00000006082	Rmdn2	313840	GO:0000922,GO:0005737,GO:0005739,GO:0005874,GO:0016021	spindle pole|cytoplasm|mitochondrion|microtubule|integral component of membrane
rat_circ_650	151.537	37.4166	265.658	7.1	2.82782	0.029018	0.791522	Up	5	79095624	79098070	+	2446	2446	exon-intron	ENSRNOT00000015576	Rnor_5.0:5:79083043:79123673:1	ENSRNOG00000011504	Akap2	298024
rat_circ_681	22.5836	39.5547	5.61249	0.141892	-2.81714	0.022194	0.666778	Down	4	134000000	134000000	+	38960	34127	exon-intron	ENSRNOT00000016912	Rnor_5.0:4:133643837:133783434:1	ENSRNOG00000026177	Mgam		GO:0003824,GO:0004553,GO:0004558,GO:0005975,GO:0016160,GO:0030246,GO:0070062	catalytic activity|hydrolase activity|alpha-1|carbohydrate metabolic process|amylase activity|carbohydrate binding|extracellular vesicular exosome
rat_circ_688	13.2294	2.13809	24.3208	11.375	3.5078	0.01196	0.498647	Up	19	26259795	26263899	+	4104	4100	exon-intron	ENSRNOT00000020775	Rnor_5.0:19:26248609:26290279:1	ENSRNOG00000015438	LOC501233	103000000	GO:0008152,GO:0016787,GO:0052689	metabolic process|hydrolase activity|carboxylic ester hydrolase activity
rat_circ_732	6.08019	0	12.1604	Inf	Inf	0.005839	0.307793	Up	8	63967335	63976947	-	9612	294	exon-intron	ENSRNOT00000013581	Rnor_5.0:8:63928310:64030505:-1	ENSRNOG00000009887	Arih1	300756	GO:0004842,GO:0005515,GO:0005737,GO:0006511,GO:0008270,GO:0031625	ubiquitin-protein transferase activity|protein binding|cytoplasm|ubiquitin-dependent protein catabolic process|zinc ion binding|ubiquitin protein ligase binding
rat_circ_760	391.337	723.743	58.9311	0.081425	-3.61838	0.00643	0.325115	Down	7	71241882	71277919	+	36037	34017	intergenic-exon	ENSRNOT00000037218	Rnor_5.0:7:71230580:71245092:1	ENSRNOG00000029651	LOC100365958	100000000	GO:0008152,GO:0016491,GO:0055114	metabolic process|oxidoreductase activity|oxidation-reduction process
rat_circ_799	20.98	6.41427	35.5457	5.54167	2.47032	0.043455	0.969522	Up	1	85271789	85272129	+	340	250	exon-intron	ENSRNOT00000028290	Rnor_5.0:1:85255491:85278009:1	ENSRNOG00000020848	Adck4	308453	GO:0004674,GO:0005739,GO:0005886,GO:0006468,GO:0016021,GO:0016772,GO:0031966	protein serine/threonine kinase activity|mitochondrion|plasma membrane|protein phosphorylation|integral component of membrane|transferase activity|mitochondrial membrane
rat_circ_812	14994.4	1319.2	28669.5	21.7325	4.44178	5.21e-06	0.005398	Up	2	201000000	201000000	+	187	187	exon	ENSRNOT00000012192	Rnor_5.0:2:201316925:201428141:1	ENSRNOG00000024848	Fga	361969	GO:0005102,GO:0005577,GO:0007165,GO:0030168,GO:0030674,GO:0051258	receptor binding|fibrinogen complex|signal transduction|platelet activation|protein binding|protein polymerization	path:rno04610,path:rno04611	Complement and coagulation cascades|Platelet activation
rat_circ_816	3915.71	756.884	7074.54	9.34693	3.22449	0.003404	0.221682	Up	11	84489073	84539101	-	50028	34827	intergenic-exon	ENSRNOT00000058479	Rnor_5.0:11:84522971:84540955:-1	ENSRNOG00000030387	Kng1l1	24903	GO:0004869,GO:0010951	cysteine-type endopeptidase inhibitor activity|negative regulation of endopeptidase activity	path:rno04610	Complement and coagulation cascades
rat_circ_824	14.9666	29.9333	0	0	#NAME?	0.00028	0.058181	Down	3	134000000	134000000	-	18474	524	exon-intron	ENSRNOT00000006330	Rnor_5.0:3:133933147:133988954:-1	ENSRNOG00000004601	Hao1	311446	GO:0001561,GO:0003973,GO:0005102,GO:0005777,GO:0006979,GO:0008891,GO:0010181,GO:0016491,GO:0055114	fatty acid alpha-oxidation|(S)-2-hydroxy-acid oxidase activity|receptor binding|peroxisome|response to oxidative stress|glycolate oxidase activity|FMN binding|oxidoreductase activity|oxidation-reduction process	path:rno04146,path:rno00630	Peroxisome|Glyoxylate and dicarboxylate metabolism
rat_circ_907	27.3943	49.1761	5.61249	0.11413	-3.13124	0.012509	0.505321	Down	19	26259795	26304956	+	45161	15641	intergenic-exon	ENSRNOT00000020775	Rnor_5.0:19:26248609:26290279:1	ENSRNOG00000015438	LOC501233	103000000	GO:0008152,GO:0016787,GO:0052689	metabolic process|hydrolase activity|carboxylic ester hydrolase activity
rat_circ_921	34.0758	66.2808	1.87083	0.028226	-5.14684	0.000512	0.077072	Down	1	100000000	100000000	+	660	660	intron	ENSRNOT00000056515	Rnor_5.0:1:100067149:100207955:-1	ENSRNOG00000043280	Vom2r37	308551	GO:0004930,GO:0005886,GO:0007186,GO:0016021	G-protein coupled receptor activity|plasma membrane|G-protein coupled receptor signaling pathway|integral component of membrane
rat_circ_93	46.8375	83.3855	10.2896	0.123397	-3.01862	0.015806	0.55484	Down	7	124000000	124000000	-	8979	7492	intergenic-exon	ENSRNOT00000050002	Rnor_5.0:7:123610227:123614683:-1	ENSRNOG00000030182	Cyp2d1	266684	GO:0004497,GO:0005506,GO:0005737,GO:0005789,GO:0010033,GO:0014070,GO:0016705,GO:0020037,GO:0042493,GO:0055114,GO:0070330	monooxygenase activity|iron ion binding|cytoplasm|endoplasmic reticulum membrane|response to organic substance|response to organic cyclic compound|oxidoreductase activity|heme binding|response to drug|oxidation-reduction process|aromatase activity	path:rno00140,path:rno04726	Steroid hormone biosynthesis|Serotonergic synapse
rat_circ_955	46.9712	10.6905	83.2519	7.7875	2.96116	0.018407	0.561134	Up	5	26094730	26099618	-	4888	4888	exon-intron	ENSRNOT00000007802	Rnor_5.0:5:26010376:26106856:-1	ENSRNOG00000005669	Car8	297814	GO:0004089,GO:0005515,GO:0005737,GO:0006730,GO:0008270,GO:0048015	carbonate dehydratase activity|protein binding|cytoplasm|one-carbon metabolic process|zinc ion binding|phosphatidylinositol-mediated signaling	path:rno00910	Nitrogen metabolism
