# Supplementary material for: Comprehensive CircRNA expression profile and selection of key CircRNAs during priming phase of rat liver regeneration
Source: BMC Genomics. 2017 Jan 13;18:80. doi: 10.1186/s12864-016-3476-6 (PMC5237265; doi:10.1186/s12864-016-3476-6)
Supplement: Additional file 5: — 8 circRNAs selected by method Method II. (XLSX 10 kb) [file 12864_2016_3476_MOESM5_ESM.xlsx]

## Sheet: Sheet1
transcripts	foldChange		p-value	annotation	length	fpkm			Number of key miRNAs seed match
	2h	6h				0h	2h	6h
rat_circ_2270		0.108322	0.013407	exon	1129	89.5618	64.7702	12.0294	2
rat_circ_1678		0.0324074	0.000557681	exon	1086	76.0644	40.0734	3.05025	3
rat_circ_137	0.0231067		3.44686e-07	exon	620	21.5368	0.638117	5.93531	2
rat_circ_1788	7.6054		0.00119396	exon	847	1.21647	11.8053	5.346	2
